# Supplementary material for: Diaqua­bis­{4-[(pyridin-2-yl)methyl­idene­amino]­benzene­sulfonato-κ2 N,N′}nickel(II) tetra­hydrate
Source: Acta Crystallogr Sect E Struct Rep Online. 2012 May 26;68(Pt 6):m809–10. doi: 10.1107/S1600536812022179 (PMC3379134; doi:10.1107/S1600536812022179)
Supplement: Supplementary file 1 [file e-68-0m809-sup1.cif]

##############################################################################
#                                                                            #
# This CIF contains the data in a paper accepted for publication in          #
# Acta Crystallographica Section E. It conforms to the requirements of       #
# Notes for Authors for Acta Crystallographica Section E, and has been       #
# peer reviewed under the auspices of the IUCr Commission on Journals.       #
#                                                                            #
# Full details of the Crystallographic Information File format               #
# are given in the paper "The Crystallographic Information File (CIF):       #
# a New Standard Archive File for Crystallography" by S. R. Hall, F. H.      #
# Allen and I. D. Brown [Acta Cryst. (1991), A47, 655-685].                  #
#                                                                            #
# The current version of the core CIF dictionary is obtainable from          #
# ftp://ftp.iucr.org/pub/cif_core.dic.                                       #
#                                                                            #
# Software is freely available for graphical display of the structure(s)     #
# in this CIF. For information consult the CIF software page                 #
# http://www.iucr.org/resources/cif/software.                                #
#                                                                            #
# This file may be used for bona fide research purposes within the           #
# scientific community so long as proper attribution is given to the journal # 
# article from which it was obtained.                                        #
#                                                                            #
##############################################################################
data_I
_audit_creation_method     SHELXL-97
_chemical_name_systematic
;
Diaquabis{4-[(pyridin-2-yl)methylideneamino]benzenesulfonato-
\k^2^<i>N</i>,<i>N</i>'}nickel(II) tetrahydrate
;
_chemical_name_common     ?
_chemical_formula_moiety     'C24 H22 N4 Ni O8 S2, 4(H2 O)'
_chemical_formula_sum     'C24 H30 N4 Ni O12 S2'
_chemical_formula_iupac     '[Ni (C12 H9 N2 O3 S)2 (H2 O)2], 4H2 O'
_chemical_formula_weight     689.35
_chemical_melting_point     ?
_symmetry_cell_setting     orthorhombic
_symmetry_space_group_name_H-M     'P n a 21 '
_symmetry_space_group_name_Hall     'P 2c -2n'
loop_
    _symmetry_equiv_pos_as_xyz
    'x, y, z'
    '-x, -y, z+1/2'
    'x+1/2, -y+1/2, z'
    '-x+1/2, y+1/2, z+1/2'
_cell_length_a     13.865(2)
_cell_length_b     11.5310(18)
_cell_length_c     18.860(3)
_cell_angle_alpha     90.00
_cell_angle_beta     90.00
_cell_angle_gamma     90.00
_cell_volume     3015.3(8)
_cell_formula_units_Z     4
_cell_measurement_reflns_used     5315
_cell_measurement_theta_min     2.07
_cell_measurement_theta_max     25.10
_cell_measurement_temperature     296(2)
_exptl_crystal_description     prism
_exptl_crystal_colour     blue
_exptl_crystal_size_max     0.36
_exptl_crystal_size_mid     0.19
_exptl_crystal_size_min     0.14
_exptl_crystal_density_diffrn     1.518
_exptl_crystal_density_meas     ?
_exptl_crystal_density_method     'not measured'
_exptl_crystal_F_000     1432
_exptl_absorpt_coefficient_mu     0.849
_exptl_absorpt_correction_type     multi-scan
_exptl_absorpt_process_details     '(SADABS; Bruker, 2000)'
_exptl_absorpt_correction_T_min     0.821
_exptl_absorpt_correction_T_max     0.889
_exptl_special_details     ?
_diffrn_ambient_temperature     296(2)
_diffrn_radiation_type     MoK\a
_diffrn_radiation_wavelength     0.71073
_diffrn_radiation_source     'fine-focus sealed tube'
_diffrn_radiation_monochromator     graphite
_diffrn_measurement_device_type     'Bruker SMART CCD area-detector'
_diffrn_measurement_method     '\f and \w scans'
_diffrn_detector_area_resol_mean     ?
_diffrn_reflns_number     16541
_diffrn_reflns_av_R_equivalents     0.0284
_diffrn_reflns_av_sigmaI/netI     0.0395
_diffrn_reflns_theta_min     2.07
_diffrn_reflns_theta_max     25.10
_diffrn_reflns_theta_full     25.10
_diffrn_measured_fraction_theta_max     1.000
_diffrn_measured_fraction_theta_full     1.000
_diffrn_reflns_limit_h_min     -16
_diffrn_reflns_limit_h_max     15
_diffrn_reflns_limit_k_min     -12
_diffrn_reflns_limit_k_max     13
_diffrn_reflns_limit_l_min     -21
_diffrn_reflns_limit_l_max     22
_diffrn_standards_number     0
_diffrn_standards_interval_count     .
_diffrn_standards_interval_time     .
_diffrn_standards_decay_%     ?
_refine_special_details
;
Refinement of <i>F</i>^2^ against ALL reflections. The weighted <i>R</i>-factor
<i>wR</i> and goodness of fit <i>S</i> are based on <i>F</i>^2^, conventional
<i>R</i>-factors <i>R</i> are based on <i>F</i>, with <i>F</i> set to zero for
negative <i>F</i>^2^. The threshold expression of <i>F</i>^2^ >
\s(<i>F</i>^2^) is used only for calculating <i>R</i>-factors(gt) <i>etc</i>.
and is not relevant to the choice of reflections for refinement.
<i>R</i>-factors based on <i>F</i>^2^ are statistically about twice as large
as those based on <i>F</i>, and <i>R</i>- factors based on ALL data will be
even larger.
;
_reflns_number_total     5315
_reflns_number_gt     4983
_reflns_threshold_expression     I>2\s(I)
_refine_ls_structure_factor_coef     Fsqd
_refine_ls_matrix_type     full
_refine_ls_R_factor_all     0.0368
_refine_ls_R_factor_gt     0.0339
_refine_ls_wR_factor_gt     0.0966
_refine_ls_wR_factor_ref     0.1002
_refine_ls_goodness_of_fit_ref     0.959
_refine_ls_restrained_S_all     0.959
_refine_ls_number_reflns     5315
_refine_ls_number_parameters     388
_refine_ls_number_restraints     1
_refine_ls_hydrogen_treatment     constr
_refine_ls_weighting_scheme     calc
_refine_ls_weighting_details
         'calc w=1/[\s^2^(Fo^2^)+(0.0792P)^2^+0.0306P] where P=(Fo^2^+2Fc^2^)/3'
_atom_sites_solution_hydrogens     geom
_atom_sites_solution_primary     direct
_atom_sites_solution_secondary     difmap
_refine_ls_shift/su_max     0.001
_refine_ls_shift/su_mean     0.000
_refine_diff_density_max     0.440
_refine_diff_density_min     -0.202
_refine_ls_extinction_method     none
_refine_ls_extinction_coef     ?
_refine_ls_abs_structure_details     'Flack (1983), 2540 Friedel pairs'
_refine_ls_abs_structure_Flack     0.000(10)
loop_
    _atom_type_symbol
    _atom_type_description
    _atom_type_scat_dispersion_real
    _atom_type_scat_dispersion_imag
    _atom_type_scat_source
    'C' 'C' 0.0033 0.0016
                         'International Tables Vol C Tables 4.2.6.8 and 6.1.1.4'
    'H' 'H' 0.0000 0.0000
                         'International Tables Vol C Tables 4.2.6.8 and 6.1.1.4'
    'N' 'N' 0.0061 0.0033
                         'International Tables Vol C Tables 4.2.6.8 and 6.1.1.4'
    'O' 'O' 0.0106 0.0060
                         'International Tables Vol C Tables 4.2.6.8 and 6.1.1.4'
    'S' 'S' 0.1246 0.1234
                         'International Tables Vol C Tables 4.2.6.8 and 6.1.1.4'
    'Ni' 'Ni' 0.3393 1.1124
                         'International Tables Vol C Tables 4.2.6.8 and 6.1.1.4'
_computing_data_collection     'SMART (Bruker, 2000)'
_computing_cell_refinement     'SAINT (Bruker, 2000)'
_computing_data_reduction     'SAINT (Bruker, 2000)'
_computing_structure_solution     'SHELXS97 (Sheldrick, 2008)'
_computing_structure_refinement     'SHELXL97 (Sheldrick, 2008)'
_computing_molecular_graphics     'SHELXTL (Sheldrick, 2008)'
_computing_publication_material     'SHELXTL (Sheldrick, 2008)'
loop_
    _atom_site_type_symbol
    _atom_site_label
    _atom_site_fract_x
    _atom_site_fract_y
    _atom_site_fract_z
    _atom_site_U_iso_or_equiv
    _atom_site_adp_type
    _atom_site_calc_flag
    _atom_site_refinement_flags
    _atom_site_occupancy
    _atom_site_symmetry_multiplicity
    _atom_site_disorder_assembly
    _atom_site_disorder_group
    Ni Ni1 0.20498(2) 1.02094(3) 0.40723(2) 0.02752(11) Uani d . 1 1 . .
    S S1 0.73596(6) 1.04204(7) 0.44399(5) 0.03481(19) Uani d . 1 1 . .
    S S2 -0.05169(7) 0.72312(8) 0.70323(5) 0.0424(2) Uani d . 1 1 . .
    C C1 0.1419(2) 0.8284(3) 0.51959(18) 0.0344(7) Uani d . 1 1 . .
    C C2 0.0425(3) 0.8359(3) 0.51285(19) 0.0416(8) Uani d . 1 1 . .
    H H2 0.0154 0.8610 0.4704 0.050 Uiso calc R 1 1 . .
    C C3 -0.0162(3) 0.8060(3) 0.5690(2) 0.0433(8) Uani d . 1 1 . .
    H H3 -0.0829 0.8099 0.5643 0.052 Uiso calc R 1 1 . .
    C C4 0.0244(3) 0.7701(3) 0.63258(18) 0.0367(7) Uani d . 1 1 . .
    C C5 0.1233(3) 0.7666(4) 0.64016(19) 0.0446(9) Uani d . 1 1 . .
    H H5 0.1505 0.7449 0.6832 0.053 Uiso calc R 1 1 . .
    C C6 0.1825(3) 0.7957(4) 0.5830(2) 0.0439(9) Uani d . 1 1 . .
    H H6 0.2492 0.7930 0.5879 0.053 Uiso calc R 1 1 . .
    C C7 0.2621(3) 0.7887(3) 0.4372(2) 0.0383(7) Uani d . 1 1 . .
    H H7 0.2700 0.7168 0.4588 0.046 Uiso calc R 1 1 . .
    C C8 0.3219(2) 0.8221(3) 0.37556(19) 0.0345(7) Uani d . 1 1 . .
    C C9 0.3888(3) 0.7478(4) 0.3452(2) 0.0517(9) Uani d . 1 1 . .
    H H9 0.3983 0.6740 0.3637 0.062 Uiso calc R 1 1 . .
    C C10 0.4408(3) 0.7847(4) 0.2875(2) 0.0613(12) Uani d . 1 1 . .
    H H10 0.4874 0.7369 0.2673 0.074 Uiso calc R 1 1 . .
    C C11 0.4233(3) 0.8925(4) 0.2600(2) 0.0554(11) Uani d . 1 1 . .
    H H11 0.4573 0.9190 0.2207 0.067 Uiso calc R 1 1 . .
    C C12 0.3539(3) 0.9611(3) 0.2919(2) 0.0407(8) Uani d . 1 1 . .
    H H12 0.3417 1.0342 0.2730 0.049 Uiso calc R 1 1 . .
    C C13 0.4683(2) 1.0089(3) 0.52834(19) 0.0393(8) Uani d . 1 1 . .
    H H13 0.4397 0.9777 0.5687 0.047 Uiso calc R 1 1 . .
    C C14 0.5673(3) 1.0014(3) 0.5188(2) 0.0399(8) Uani d . 1 1 . .
    H H14 0.6053 0.9657 0.5530 0.048 Uiso calc R 1 1 . .
    C C15 0.6096(2) 1.0470(3) 0.45836(18) 0.0335(7) Uani d . 1 1 . .
    C C16 0.5529(2) 1.0996(3) 0.4065(2) 0.0369(7) Uani d . 1 1 . .
    H H16 0.5814 1.1292 0.3657 0.044 Uiso calc R 1 1 . .
    C C17 0.4550(2) 1.1077(3) 0.41573(19) 0.0356(7) Uani d . 1 1 . .
    H H17 0.4171 1.1426 0.3811 0.043 Uiso calc R 1 1 . .
    C C18 0.4121(2) 1.0635(3) 0.47707(18) 0.0316(6) Uani d . 1 1 . .
    C C19 0.2719(2) 1.1073(3) 0.54054(19) 0.0383(8) Uani d . 1 1 . .
    H H19 0.3101 1.1220 0.5801 0.046 Uiso calc R 1 1 . .
    C C20 0.1660(2) 1.1226(3) 0.5437(2) 0.0390(8) Uani d . 1 1 . .
    C C21 0.1207(3) 1.1581(6) 0.6040(3) 0.0727(16) Uani d . 1 1 . .
    H H21 0.1552 1.1711 0.6455 0.087 Uiso calc R 1 1 . .
    C C22 0.0210(3) 1.1745(6) 0.6016(3) 0.0765(16) Uani d . 1 1 . .
    H H22 -0.0121 1.1990 0.6418 0.092 Uiso calc R 1 1 . .
    C C23 -0.0268(3) 1.1544(4) 0.5405(2) 0.0517(10) Uani d . 1 1 . .
    H H23 -0.0932 1.1646 0.5382 0.062 Uiso calc R 1 1 . .
    C C24 0.0239(2) 1.1186(3) 0.4818(2) 0.0399(8) Uani d . 1 1 . .
    H H24 -0.0093 1.1060 0.4397 0.048 Uiso calc R 1 1 . .
    N N1 0.20060(18) 0.8593(2) 0.45990(15) 0.0318(6) Uani d . 1 1 . .
    N N2 0.30403(16) 0.9275(2) 0.34813(15) 0.0292(6) Uani d . 1 1 . .
    N N3 0.30951(17) 1.0737(2) 0.48275(15) 0.0297(6) Uani d . 1 1 . .
    N N4 0.11907(18) 1.1011(2) 0.48314(14) 0.0318(6) Uani d . 1 1 . .
    O O1 0.22444(18) 1.1677(2) 0.34556(13) 0.0394(5) Uani d . 1 1 . .
    H H1A 0.2096 1.1876 0.3036 0.059 Uiso d R 1 1 . .
    H H1 0.2364 1.2285 0.3694 0.059 Uiso d R 1 1 . .
    O O2 0.09435(18) 0.9625(2) 0.34255(14) 0.0463(6) Uani d . 1 1 . .
    H H2B 0.0449 1.0005 0.3295 0.069 Uiso d R 1 1 . .
    H H2A 0.1204 0.9324 0.3061 0.069 Uiso d R 1 1 . .
    O O3 0.77809(19) 0.9764(2) 0.50163(16) 0.0438(6) Uani d . 1 1 . .
    O O4 0.76778(18) 1.1617(2) 0.44222(19) 0.0562(7) Uani d . 1 1 . .
    O O5 0.7506(2) 0.9857(3) 0.37643(17) 0.0624(8) Uani d . 1 1 . .
    O O6 0.0109(2) 0.7141(3) 0.76410(16) 0.0728(9) Uani d . 1 1 . .
    O O7 -0.1269(2) 0.8077(3) 0.71181(17) 0.0644(8) Uani d . 1 1 . .
    O O8 -0.0890(3) 0.6119(3) 0.68130(19) 0.0814(12) Uani d . 1 1 . .
    O O1W 0.1482(2) 0.8187(3) 0.23302(17) 0.0613(8) Uani d . 1 1 . .
    H H1WA 0.1788 0.7548 0.2339 0.092 Uiso d R 1 1 . .
    H H1WB 0.1766 0.8647 0.2047 0.092 Uiso d R 1 1 . .
    O O2W 0.2203(3) -0.0066(3) 0.1507(2) 0.0764(10) Uani d . 1 1 . .
    H H2WA 0.2499 0.0164 0.1126 0.115 Uiso d R 1 1 . .
    H H2WB 0.1642 0.0260 0.1517 0.115 Uiso d R 1 1 . .
    O O4W 0.1939(3) 0.5819(3) 0.2341(2) 0.0784(10) Uani d . 1 1 . .
    H H4WB 0.1951 0.5164 0.2134 0.118 Uiso d R 1 1 . .
    H H4WA 0.2094 0.5718 0.2775 0.118 Uiso d R 1 1 . .
    O O3W 0.9288(2) 0.0644(4) 0.3082(2) 0.0940(13) Uani d . 1 1 . .
    H H3WB 0.9386 0.1276 0.2860 0.141 Uiso d R 1 1 . .
    H H3WA 0.8695 0.0599 0.3187 0.141 Uiso d R 1 1 . .
loop_
    _atom_site_aniso_label
    _atom_site_aniso_U_11
    _atom_site_aniso_U_22
    _atom_site_aniso_U_33
    _atom_site_aniso_U_12
    _atom_site_aniso_U_13
    _atom_site_aniso_U_23
    Ni1 0.02597(19) 0.0301(2) 0.0265(2) 0.00072(14) 0.00129(17) 0.00007(19)
    S1 0.0260(4) 0.0403(4) 0.0381(4) 0.0023(3) -0.0034(4) 0.0044(4)
    S2 0.0496(5) 0.0457(5) 0.0319(4) -0.0013(4) 0.0112(4) 0.0058(4)
    C1 0.0388(17) 0.0286(16) 0.0359(18) -0.0041(13) 0.0049(14) 0.0026(13)
    C2 0.0422(18) 0.053(2) 0.0296(18) -0.0063(16) -0.0020(14) 0.0095(15)
    C3 0.0361(17) 0.057(2) 0.0371(19) -0.0087(16) 0.0010(15) 0.0071(16)
    C4 0.0438(18) 0.0354(17) 0.0308(17) -0.0037(15) 0.0077(14) 0.0043(13)
    C5 0.044(2) 0.056(2) 0.0336(19) 0.0032(17) -0.0003(15) 0.0141(16)
    C6 0.0357(17) 0.055(2) 0.041(2) 0.0057(16) 0.0024(15) 0.0056(17)
    C7 0.0445(17) 0.0305(16) 0.0398(18) 0.0017(14) 0.0043(15) 0.0059(15)
    C8 0.0350(16) 0.0336(18) 0.0348(16) 0.0045(14) 0.0023(14) -0.0009(14)
    C9 0.051(2) 0.050(2) 0.054(2) 0.0147(18) 0.0089(18) 0.0039(19)
    C10 0.057(2) 0.070(3) 0.057(3) 0.026(2) 0.021(2) 0.000(2)
    C11 0.047(2) 0.076(3) 0.043(2) 0.002(2) 0.0176(17) 0.003(2)
    C12 0.0419(19) 0.042(2) 0.038(2) -0.0046(15) 0.0028(15) 0.0034(15)
    C13 0.0344(19) 0.048(2) 0.0360(19) 0.0017(14) 0.0031(15) 0.0152(15)
    C14 0.0326(18) 0.051(2) 0.036(2) 0.0058(15) -0.0025(15) 0.0153(15)
    C15 0.0310(16) 0.0329(16) 0.0366(19) -0.0008(13) -0.0035(13) 0.0025(14)
    C16 0.0287(14) 0.0475(18) 0.0345(16) -0.0057(12) -0.0021(15) 0.0108(17)
    C17 0.0296(14) 0.0442(18) 0.0330(17) -0.0031(12) -0.0049(14) 0.0097(15)
    C18 0.0263(14) 0.0344(16) 0.0340(17) -0.0036(13) -0.0017(13) 0.0031(13)
    C19 0.0304(16) 0.056(2) 0.0288(18) -0.0049(15) -0.0009(13) -0.0048(15)
    C20 0.0333(17) 0.048(2) 0.0353(18) -0.0010(15) -0.0001(14) -0.0068(15)
    C21 0.038(2) 0.137(5) 0.043(2) 0.002(2) 0.0019(18) -0.031(3)
    C22 0.041(2) 0.130(5) 0.059(3) 0.001(3) 0.014(2) -0.039(3)
    C23 0.0325(18) 0.068(3) 0.055(2) 0.0020(16) 0.0051(17) -0.014(2)
    C24 0.0313(16) 0.0436(18) 0.045(2) 0.0031(14) -0.0040(15) -0.0055(15)
    N1 0.0340(14) 0.0281(13) 0.0332(15) -0.0024(10) 0.0056(10) 0.0037(11)
    N2 0.0262(12) 0.0304(15) 0.0309(15) -0.0020(10) 0.0041(10) -0.0031(11)
    N3 0.0272(12) 0.0332(14) 0.0287(14) -0.0021(10) -0.0006(11) 0.0004(11)
    N4 0.0301(13) 0.0322(14) 0.0331(15) 0.0001(10) 0.0037(11) -0.0023(11)
    O1 0.0539(13) 0.0300(12) 0.0342(13) 0.0023(10) -0.0040(11) 0.0049(10)
    O2 0.0380(13) 0.0588(16) 0.0421(15) 0.0019(11) -0.0068(11) -0.0094(12)
    O3 0.0369(13) 0.0453(15) 0.0491(17) 0.0051(10) -0.0089(11) 0.0065(12)
    O4 0.0345(12) 0.0447(15) 0.089(2) -0.0049(11) -0.0096(14) 0.0229(16)
    O5 0.0443(17) 0.097(2) 0.0458(17) 0.0119(15) 0.0030(14) -0.0110(17)
    O6 0.075(2) 0.107(3) 0.0359(16) -0.002(2) 0.0060(14) 0.0233(17)
    O7 0.0660(18) 0.077(2) 0.0499(18) 0.0180(15) 0.0253(15) 0.0135(16)
    O8 0.110(3) 0.061(2) 0.073(2) -0.0346(18) 0.047(2) -0.0115(16)
    O1W 0.0578(17) 0.0614(18) 0.065(2) -0.0034(14) 0.0028(14) -0.0054(15)
    O2W 0.096(3) 0.081(2) 0.052(2) 0.0126(19) 0.0092(17) 0.0085(18)
    O4W 0.100(3) 0.062(2) 0.073(2) -0.0125(18) -0.0150(19) 0.0097(18)
    O3W 0.0498(19) 0.129(3) 0.103(3) 0.015(2) 0.0142(19) 0.046(3)
_geom_special_details
;
All e.s.d.'s (except the e.s.d. in the dihedral angle between two l.s. planes)
are estimated using the full covariance matrix. The cell e.s.d.'s are taken
into account individually in the estimation of e.s.d.'s in distances, angles
and torsion angles; correlations between e.s.d.'s in cell parameters are only
used when they are defined by crystal symmetry. An approximate (isotropic)
treatment of cell e.s.d.'s is used for estimating e.s.d.'s involving l.s.
planes.
;
loop_
    _geom_bond_atom_site_label_1
    _geom_bond_atom_site_label_2
    _geom_bond_site_symmetry_2
    _geom_bond_distance
    _geom_bond_publ_flag
    Ni1 N2 . 2.071(3) ?
    Ni1 O1 . 2.071(2) ?
    Ni1 O2 . 2.073(3) ?
    Ni1 N4 . 2.079(3) ?
    Ni1 N1 . 2.113(3) ?
    Ni1 N3 . 2.121(3) ?
    S1 O5 . 1.444(3) ?
    S1 O3 . 1.448(3) ?
    S1 O4 . 1.449(3) ?
    S1 C15 . 1.774(3) ?
    S2 O7 . 1.437(3) ?
    S2 O8 . 1.443(3) ?
    S2 O6 . 1.443(3) ?
    S2 C4 . 1.784(3) ?
    C1 C6 . 1.375(5) ?
    C1 C2 . 1.387(5) ?
    C1 N1 . 1.434(4) ?
    C2 C3 . 1.380(5) ?
    C2 H2 . 0.9300 ?
    C3 C4 . 1.387(5) ?
    C3 H3 . 0.9300 ?
    C4 C5 . 1.379(5) ?
    C5 C6 . 1.395(5) ?
    C5 H5 . 0.9300 ?
    C6 H6 . 0.9300 ?
    C7 N1 . 1.254(4) ?
    C7 C8 . 1.479(5) ?
    C7 H7 . 0.9300 ?
    C8 N2 . 1.344(4) ?
    C8 C9 . 1.386(5) ?
    C9 C10 . 1.374(6) ?
    C9 H9 . 0.9300 ?
    C10 C11 . 1.369(6) ?
    C10 H10 . 0.9300 ?
    C11 C12 . 1.384(6) ?
    C11 H11 . 0.9300 ?
    C12 N2 . 1.324(4) ?
    C12 H12 . 0.9300 ?
    C13 C14 . 1.387(5) ?
    C13 C18 . 1.392(5) ?
    C13 H13 . 0.9300 ?
    C14 C15 . 1.385(5) ?
    C14 H14 . 0.9300 ?
    C15 C16 . 1.393(5) ?
    C16 C17 . 1.371(4) ?
    C16 H16 . 0.9300 ?
    C17 C18 . 1.397(5) ?
    C17 H17 . 0.9300 ?
    C18 N3 . 1.431(4) ?
    C19 N3 . 1.269(5) ?
    C19 C20 . 1.480(5) ?
    C19 H19 . 0.9300 ?
    C20 N4 . 1.338(5) ?
    C20 C21 . 1.362(6) ?
    C21 C22 . 1.396(6) ?
    C21 H21 . 0.9300 ?
    C22 C23 . 1.349(6) ?
    C22 H22 . 0.9300 ?
    C23 C24 . 1.375(5) ?
    C23 H23 . 0.9300 ?
    C24 N4 . 1.335(4) ?
    C24 H24 . 0.9300 ?
    O1 H1A . 0.8499 ?
    O1 H1 . 0.8500 ?
    O2 H2B . 0.8500 ?
    O2 H2A . 0.8500 ?
    O1W H1WA . 0.8506 ?
    O1W H1WB . 0.8501 ?
    O2W H2WA . 0.8684 ?
    O2W H2WB . 0.8637 ?
    O4W H4WB . 0.8501 ?
    O4W H4WA . 0.8538 ?
    O3W H3WB . 0.8511 ?
    O3W H3WA . 0.8476 ?
loop_
    _geom_angle_atom_site_label_1
    _geom_angle_atom_site_label_2
    _geom_angle_atom_site_label_3
    _geom_angle_site_symmetry_1
    _geom_angle_site_symmetry_3
    _geom_angle
    _geom_angle_publ_flag
    N2 Ni1 O1 . . 92.09(10) ?
    N2 Ni1 O2 . . 90.27(10) ?
    O1 Ni1 O2 . . 91.81(10) ?
    N2 Ni1 N4 . . 169.04(11) ?
    O1 Ni1 N4 . . 95.63(10) ?
    O2 Ni1 N4 . . 97.23(11) ?
    N2 Ni1 N1 . . 79.24(11) ?
    O1 Ni1 N1 . . 171.32(10) ?
    O2 Ni1 N1 . . 88.20(10) ?
    N4 Ni1 N1 . . 92.98(11) ?
    N2 Ni1 N3 . . 93.30(10) ?
    O1 Ni1 N3 . . 93.09(10) ?
    O2 Ni1 N3 . . 173.83(11) ?
    N4 Ni1 N3 . . 78.55(10) ?
    N1 Ni1 N3 . . 87.53(11) ?
    O5 S1 O3 . . 111.75(17) ?
    O5 S1 O4 . . 111.4(2) ?
    O3 S1 O4 . . 113.12(18) ?
    O5 S1 C15 . . 106.73(18) ?
    O3 S1 C15 . . 107.49(16) ?
    O4 S1 C15 . . 105.88(15) ?
    O7 S2 O8 . . 112.0(2) ?
    O7 S2 O6 . . 113.3(2) ?
    O8 S2 O6 . . 112.3(2) ?
    O7 S2 C4 . . 107.90(17) ?
    O8 S2 C4 . . 105.55(18) ?
    O6 S2 C4 . . 105.09(17) ?
    C6 C1 C2 . . 120.2(3) ?
    C6 C1 N1 . . 121.3(3) ?
    C2 C1 N1 . . 118.5(3) ?
    C3 C2 C1 . . 120.0(3) ?
    C3 C2 H2 . . 120.0 ?
    C1 C2 H2 . . 120.0 ?
    C2 C3 C4 . . 119.9(3) ?
    C2 C3 H3 . . 120.1 ?
    C4 C3 H3 . . 120.1 ?
    C5 C4 C3 . . 120.2(3) ?
    C5 C4 S2 . . 120.1(3) ?
    C3 C4 S2 . . 119.7(3) ?
    C4 C5 C6 . . 119.8(3) ?
    C4 C5 H5 . . 120.1 ?
    C6 C5 H5 . . 120.1 ?
    C1 C6 C5 . . 119.8(3) ?
    C1 C6 H6 . . 120.1 ?
    C5 C6 H6 . . 120.1 ?
    N1 C7 C8 . . 118.7(3) ?
    N1 C7 H7 . . 120.7 ?
    C8 C7 H7 . . 120.7 ?
    N2 C8 C9 . . 121.5(3) ?
    N2 C8 C7 . . 115.8(3) ?
    C9 C8 C7 . . 122.6(3) ?
    C10 C9 C8 . . 119.2(4) ?
    C10 C9 H9 . . 120.4 ?
    C8 C9 H9 . . 120.4 ?
    C9 C10 C11 . . 119.2(4) ?
    C9 C10 H10 . . 120.4 ?
    C11 C10 H10 . . 120.4 ?
    C10 C11 C12 . . 118.6(4) ?
    C10 C11 H11 . . 120.7 ?
    C12 C11 H11 . . 120.7 ?
    N2 C12 C11 . . 123.0(3) ?
    N2 C12 H12 . . 118.5 ?
    C11 C12 H12 . . 118.5 ?
    C14 C13 C18 . . 119.4(3) ?
    C14 C13 H13 . . 120.3 ?
    C18 C13 H13 . . 120.3 ?
    C15 C14 C13 . . 120.1(3) ?
    C15 C14 H14 . . 119.9 ?
    C13 C14 H14 . . 119.9 ?
    C14 C15 C16 . . 120.2(3) ?
    C14 C15 S1 . . 122.1(3) ?
    C16 C15 S1 . . 117.6(3) ?
    C17 C16 C15 . . 119.9(3) ?
    C17 C16 H16 . . 120.0 ?
    C15 C16 H16 . . 120.0 ?
    C16 C17 C18 . . 120.1(3) ?
    C16 C17 H17 . . 120.0 ?
    C18 C17 H17 . . 120.0 ?
    C13 C18 C17 . . 120.1(3) ?
    C13 C18 N3 . . 122.8(3) ?
    C17 C18 N3 . . 117.1(3) ?
    N3 C19 C20 . . 118.6(3) ?
    N3 C19 H19 . . 120.7 ?
    C20 C19 H19 . . 120.7 ?
    N4 C20 C21 . . 123.0(3) ?
    N4 C20 C19 . . 115.2(3) ?
    C21 C20 C19 . . 121.8(3) ?
    C20 C21 C22 . . 118.1(4) ?
    C20 C21 H21 . . 120.9 ?
    C22 C21 H21 . . 120.9 ?
    C23 C22 C21 . . 119.3(4) ?
    C23 C22 H22 . . 120.3 ?
    C21 C22 H22 . . 120.3 ?
    C22 C23 C24 . . 119.2(3) ?
    C22 C23 H23 . . 120.4 ?
    C24 C23 H23 . . 120.4 ?
    N4 C24 C23 . . 122.3(3) ?
    N4 C24 H24 . . 118.8 ?
    C23 C24 H24 . . 118.8 ?
    C7 N1 C1 . . 119.5(3) ?
    C7 N1 Ni1 . . 113.1(2) ?
    C1 N1 Ni1 . . 127.2(2) ?
    C12 N2 C8 . . 118.5(3) ?
    C12 N2 Ni1 . . 128.7(2) ?
    C8 N2 Ni1 . . 112.7(2) ?
    C19 N3 C18 . . 119.9(3) ?
    C19 N3 Ni1 . . 112.6(2) ?
    C18 N3 Ni1 . . 127.2(2) ?
    C20 N4 C24 . . 118.0(3) ?
    C20 N4 Ni1 . . 113.0(2) ?
    C24 N4 Ni1 . . 128.3(2) ?
    Ni1 O1 H1A . . 135.5 ?
    Ni1 O1 H1 . . 113.7 ?
    H1A O1 H1 . . 108.5 ?
    Ni1 O2 H2B . . 126.8 ?
    Ni1 O2 H2A . . 107.1 ?
    H2B O2 H2A . . 108.6 ?
    H1WA O1W H1WB . . 108.8 ?
    H2WA O2W H2WB . . 108.2 ?
    H4WB O4W H4WA . . 108.3 ?
    H3WB O3W H3WA . . 108.7 ?
loop_
    _geom_hbond_atom_site_label_D
    _geom_hbond_atom_site_label_H
    _geom_hbond_atom_site_label_A
    _geom_hbond_site_symmetry_A
    _geom_hbond_distance_DH
    _geom_hbond_distance_HA
    _geom_hbond_distance_DA
    _geom_hbond_angle_DHA
    O1 H1 O4 3_475 0.85 1.92 2.748(4) 166
    O1 H1A O7 2_574 0.85 2.08 2.876(4) 156
    O2 H2A O1W . 0.85 1.94 2.752(4) 159
    O2 H2B O3W 1_465 0.85 1.82 2.659(4) 171
    O1W H1WA O4W . 0.85 2.00 2.804(5) 156
    O1W H1WB O2W 1_565 0.85 1.90 2.733(5) 167
    O2W H2WA O3 2_664 0.87 2.13 2.833(5) 137
    O2W H2WB O7 2_564 0.86 2.29 2.874(5) 125
    O3W H3WB O6 2_664 0.85 2.00 2.813(6) 160
    O3W H3WA O5 1_545 0.85 2.15 2.930(5) 152
    O4W H4WB O8 2_564 0.85 2.17 2.846(5) 136
    O4W H4WA O5 3_465 0.85 2.06 2.903(5) 169
data_global
_journal_date_recd_electronic     2012-05-04
_journal_date_accepted     2012-05-16
_journal_name_full     'Acta Crystallographica, Section E'
_journal_year     2012
_journal_volume     68
_journal_issue      6
_journal_page_first     m809
_journal_page_last     m810
_journal_paper_category     QM
_journal_paper_doi     10.1107/S1600536812022179
_journal_coeditor_code     ZS2208
_publ_contact_author_name     'Xue-Ren Huang'
_publ_contact_author_address
;
College of Chemistry and Chemical Engineering
Qinzhou University
Qinzhou
Guangxi 535000
People's Republic of China
;
_publ_contact_author_email     '499122835@qq.com'
_publ_contact_author_fax     ?
_publ_contact_author_phone     '86 15578718559'
_publ_section_title
;\
Diaquabis{4-[(pyridin-2-yl)methylideneamino]benzenesulfonato-\k^2^<i>N</i>,\
<i>N</i>'}nickel(II) tetrahydrate
;
loop_
    _publ_author_name
    _publ_author_footnote
    _publ_author_address
    'Li, Chao-Zhu' .
;
College of Chemistry and Chemical Engineering
Qinzhou University
Qinzhou, Guangxi 535000
People's Republic of China
;
    'Huang, Xue-Ren' .
;
College of Chemistry and Chemical Engineering
Qinzhou University
Qinzhou, Guangxi 535000
People's Republic of China
;
