# Supplementary material for: Diaqua­bis­{4-[(pyridin-2-yl)methyl­idene­amino]­benzene­sulfonato-κ2 N,N′}nickel(II) tetra­hydrate
Source: Acta Crystallogr Sect E Struct Rep Online. 2012 May 26;68(Pt 6):m809–10. doi: 10.1107/S1600536812022179 (PMC3379134; doi:10.1107/S1600536812022179)
Supplement: Supplementary file 2 [file e-68-0m809-Isup2.hkl]

# 
# h,k,l, Fc-squared, Fo-squared, sigma(Fo-squared) and status flag 
# 
data_I
_shelx_title ' cu in Pna2(1)' 
_shelx_refln_list_code          4 
_shelx_F_calc_maximum      282.35 
_exptl_crystal_F_000      1424.00 
_reflns_d_resolution_high  0.8378 
 
loop_ 
 _symmetry_equiv_pos_as_xyz 
 'x, y, z' 
 '-x, -y, z+1/2' 
 'x+1/2, -y+1/2, z' 
 '-x+1/2, y+1/2, z+1/2' 
 
_cell_length_a    13.8648 
_cell_length_b    11.5310 
_cell_length_c    18.8604 
_cell_angle_alpha  90.000 
_cell_angle_beta   90.000 
_cell_angle_gamma  90.000 
 
_shelx_F_squared_multiplier     1.000 
 
loop_ 
 _refln_index_h 
 _refln_index_k 
 _refln_index_l 
 _refln_F_squared_calc 
 _refln_F_squared_meas 
 _refln_F_squared_sigma 
 _refln_observed_status 
   5   1 -21       70.95       47.40     17.58 o 
   3   2 -21       31.81       20.64     14.52 o 
   4   2 -21      396.27      475.48     44.34 o 
   5   2 -21        4.70        4.59     13.00 o 
   2   3 -21      400.97      392.16     41.28 o 
   3   3 -21      630.39      754.50     52.75 o 
   4   3 -21       74.85      101.67     22.93 o 
   1   4 -21       13.17       -4.59     12.23 o 
   2   4 -21      197.30      211.75     30.58 o 
   3   4 -21       57.12       72.62     19.88 o 
   6   0 -20      201.45      243.83     31.72 o 
   4   1 -20       31.81        9.17     13.00 o 
   5   1 -20     1090.54     1168.82     70.33 o 
   6   1 -20      180.96      186.64     20.89 o 
   7   1 -20      625.49      685.57     31.47 o 
   2   2 -20     1197.53     1249.85     75.68 o 
   3   2 -20       89.87      110.84     21.40 o 
   4   2 -20       92.92       79.50     19.88 o 
   5   2 -20      175.14      200.10     21.06 o 
   6   2 -20       63.86       75.15     22.93 o 
   7   2 -20        9.37        6.53     11.47 o 
   1   3 -20      223.98      282.08     32.87 o 
   2   3 -20        7.38        3.82     13.00 o 
   3   3 -20      123.06      218.63     28.28 o 
   4   3 -20      465.56      488.88     30.75 o 
   5   3 -20      783.08      856.67     42.85 o 
   6   3 -20       49.26       30.13     11.31 o 
   0   4 -20      567.11      626.84     46.63 o 
   1   4 -20      214.72      256.85     32.11 o 
   2   4 -20      247.24      211.75     29.05 o 
   3   4 -20      166.00      167.41     27.52 o 
   4   4 -20       74.88       75.67     19.49 o 
   5   4 -20       77.15      114.15     54.27 o 
   1   5 -20       24.69       11.47     15.29 o 
   2   5 -20      368.61      386.04     40.52 o 
   3   5 -20      199.90      206.40     29.81 o 
   4   5 -20       78.55       70.09     14.56 o 
   0   6 -20      398.78      486.95     45.10 o 
   1   6 -20      832.24      882.16     42.70 o 
   2   6 -20      336.13      327.18     38.22 o 
   6   0 -19     2395.93     2391.41     94.53 o 
   8   0 -19      533.00      454.29     30.30 o 
   3   1 -19     1294.32     1262.08     74.91 o 
   4   1 -19        6.73       13.00     12.23 o 
   5   1 -19      258.62      291.55     23.62 o 
   6   1 -19       80.25       89.85     14.33 o 
   7   1 -19       60.27       57.50     14.39 o 
   8   1 -19      189.49      211.49     17.88 o 
   2   2 -19      428.69      428.85     37.46 o 
   3   2 -19      213.14      262.97     30.58 o 
   4   2 -19      867.99      928.46     45.10 o 
   5   2 -19      163.69      148.68     17.96 o 
   6   2 -19      236.72      223.91     21.54 o 
   7   2 -19       97.71       96.16     32.87 o 
   8   2 -19      358.20      357.24     29.07 o 
   1   3 -19     1164.03     1305.66     74.91 o 
   2   3 -19       11.52       13.00     12.23 o 
   3   3 -19      616.84      667.35     47.40 o 
   4   3 -19      103.73       79.87     14.32 o 
   5   3 -19      278.97      315.12     24.79 o 
   6   3 -19      123.00      145.93     25.23 o 
   7   3 -19       54.43       55.61     13.22 o 
   8   3 -19       26.66       46.52     21.02 o 
   1   4 -19      400.69      457.90     37.46 o 
   2   4 -19      449.47      442.61     37.46 o 
   3   4 -19      189.04      175.70     19.44 o 
   4   4 -19      144.83      125.67     16.76 o 
   5   4 -19      504.71      532.76     31.59 o 
   6   4 -19      323.28      364.33     27.83 o 
   7   4 -19      299.95      344.85     27.80 o 
   0   5 -19      927.62      982.30     61.92 o 
   1   5 -19      393.37      396.77     28.09 o 
   2   5 -19       85.20       61.92     18.35 o 
   3   5 -19      688.75      758.25     38.91 o 
   4   5 -19       78.44       80.97     15.02 o 
   5   5 -19      109.79       85.25     15.40 o 
   6   5 -19        5.33       -1.53     10.70 o 
   1   6 -19      129.08      141.29     17.81 o 
   2   6 -19      194.61      258.38     32.11 o 
   3   6 -19      395.55      464.01     45.10 o 
   4   6 -19      280.65      277.49     34.40 o 
   5   6 -19      431.46      486.72     32.42 o 
   0   7 -19      291.21      295.84     35.93 o 
   1   7 -19      615.51      685.92     36.48 o 
   2   7 -19      582.77      584.98     33.78 o 
   4   0 -18       66.12       53.51     15.29 o 
   6   0 -18      194.06      189.06     28.67 o 
   8   0 -18     1484.20     1561.19     63.99 o 
   2   1 -18      255.04      283.61     29.81 o 
   3   1 -18      589.57      615.37     42.81 o 
   4   1 -18      140.08      132.71     16.19 o 
   5   1 -18     1260.59     1322.97    111.61 o 
   6   1 -18       28.85       29.85      7.46 o 
   7   1 -18      817.94      781.94     28.05 o 
   8   1 -18      329.91      290.22     20.67 o 
   9   1 -18      336.87      396.81     24.04 o 
   1   2 -18      208.50      238.50     27.52 o 
   2   2 -18       23.74       25.99     13.00 o 
   3   2 -18      389.24      380.42     25.41 o 
   4   2 -18       21.60       19.83      9.90 o 
   5   2 -18      160.42      192.84     18.60 o 
   6   2 -18       73.32       78.43     15.67 o 
   7   2 -18       32.51       40.74     13.39 o 
   8   2 -18      604.81      630.87     30.32 o 
   9   2 -18       28.66       23.96     11.41 o 
   1   3 -18       36.65       73.39     17.58 o 
   2   3 -18      245.50      217.10     28.28 o 
   3   3 -18      272.95      283.85     22.68 o 
   4   3 -18       86.14       84.84     13.38 o 
   5   3 -18      187.43      265.69     41.28 o 
   6   3 -18      607.25      512.09     30.51 o 
   7   3 -18      336.88      376.06     27.50 o 
   8   3 -18       18.52        4.24      7.98 o 
   9   3 -18      217.72      217.34     18.94 o 
   0   4 -18      476.56      470.13     37.46 o 
   1   4 -18      457.66      496.60     27.55 o 
   2   4 -18      193.58      124.60     22.93 o 
   3   4 -18       49.89       51.34     12.15 o 
   4   4 -18       49.87       61.82     12.43 o 
   5   4 -18      126.59      156.74     17.84 o 
   6   4 -18      104.65      147.79     17.30 o 
   7   4 -18       10.45       21.98     14.52 o 
   8   4 -18      108.36      125.75     30.96 o 
   1   5 -18      518.01      546.09     33.25 o 
   2   5 -18      437.34      467.79     30.00 o 
   3   5 -18      252.86      315.10     31.34 o 
   4   5 -18      672.63      633.72     59.63 o 
   5   5 -18      794.15      791.54     49.31 o 
   6   5 -18       24.13        0.00      9.94 o 
   7   5 -18      136.35      182.11     30.96 o 
   0   6 -18      593.90      490.77     42.04 o 
   1   6 -18      510.74      581.72     30.80 o 
   2   6 -18      117.61       87.36     14.05 o 
   3   6 -18      565.61      656.65     47.40 o 
   4   6 -18       81.29      122.31     23.70 o 
   5   6 -18      162.26      138.34     18.35 o 
   6   6 -18       67.07       56.68     13.78 o 
   1   7 -18       41.53       55.87     12.94 o 
   2   7 -18       72.44       67.26     32.11 o 
   3   7 -18      433.44      427.32     43.57 o 
   4   7 -18      151.02      177.35     28.28 o 
   5   7 -18       69.14       73.39     19.88 o 
   0   8 -18      198.50      230.10     31.34 o 
   1   8 -18      398.64      354.46     27.57 o 
   2   8 -18       43.13       32.49     12.43 o 
   4   0 -17     2180.31     2236.19     85.08 o 
   6   0 -17      910.86      762.25     76.83 o 
   8   0 -17     1177.11     1173.34     52.35 o 
  10   0 -17       52.34       20.64     16.82 o 
   2   1 -17      544.40      543.51     38.99 o 
   3   1 -17     1633.21     1569.39     89.44 o 
   4   1 -17       39.61       48.77     10.99 o 
   5   1 -17      487.12      469.77     19.46 o 
   6   1 -17       94.49       72.64      8.77 o 
   7   1 -17       79.19       67.87      8.78 o 
   8   1 -17        3.96       -2.82      7.80 o 
   9   1 -17      142.99       83.99     12.47 o 
  10   1 -17      126.93      126.50     14.29 o 
   1   2 -17      382.38      417.38     33.64 o 
   2   2 -17      443.13      360.05     32.87 o 
   3   2 -17        4.14        5.87      8.26 o 
   4   2 -17       13.61        4.15      7.51 o 
   5   2 -17      440.46      497.71     27.97 o 
   6   2 -17      893.48      868.28     35.02 o 
   7   2 -17      351.75      336.24     21.29 o 
   8   2 -17      607.48      521.40     26.33 o 
   9   2 -17       78.35       49.61     15.12 o 
  10   2 -17       40.82       59.10     11.70 o 
   0   3 -17     1120.96     1239.91     69.56 o 
   1   3 -17     1185.22     1263.61     69.56 o 
   2   3 -17      620.22      593.55     31.84 o 
   3   3 -17      892.20      835.73    100.52 o 
   4   3 -17       18.72       24.28      9.14 o 
   5   3 -17       88.89       77.61     13.04 o 
   6   3 -17       27.05       30.46     10.45 o 
   7   3 -17       22.99        4.54      7.63 o 
   8   3 -17      357.04      342.67     25.63 o 
   9   3 -17      102.13       91.11     15.89 o 
  10   3 -17        6.01        6.87      8.66 o 
   1   4 -17      177.00      177.41     21.02 o 
   2   4 -17      125.02       87.17     13.48 o 
   3   4 -17     2031.96     2074.38     81.49 o 
   4   4 -17      987.58      976.40     45.07 o 
   5   4 -17     1185.43     1197.36     52.11 o 
   6   4 -17       75.05      132.54     16.65 o 
   7   4 -17       36.30       55.03     12.15 o 
   8   4 -17      246.08      281.84     24.85 o 
   9   4 -17      258.18      295.14     21.12 o 
   0   5 -17      202.44      165.88     24.46 o 
   1   5 -17     1532.25     1538.88     62.43 o 
   2   5 -17      191.84      196.22     17.42 o 
   3   5 -17       28.39       24.78      9.68 o 
   4   5 -17      122.78      133.44     15.94 o 
   5   5 -17      209.45      228.56     25.23 o 
   6   5 -17       90.37      101.45     22.93 o 
   7   5 -17      104.38      114.46     16.43 o 
   8   5 -17       56.05       75.70     14.02 o 
   9   5 -17       40.64       54.50     14.02 o 
   1   6 -17      473.93      536.07     42.04 o 
   2   6 -17      461.35      459.10     28.51 o 
   3   6 -17       74.66       29.81     15.29 o 
   4   6 -17      452.02      421.84     32.11 o 
   5   6 -17      794.52      783.53     39.19 o 
   6   6 -17      542.50      557.84     31.88 o 
   7   6 -17      676.68      750.38     40.20 o 
   8   6 -17      179.10      170.59     30.20 o 
   0   7 -17      531.52      478.54     40.52 o 
   1   7 -17      267.24      261.06     22.70 o 
   2   7 -17      464.38      431.51     32.11 o 
   3   7 -17      729.26      749.88     38.11 o 
   4   7 -17       61.02        3.06     12.23 o 
   5   7 -17       23.20       70.33     19.88 o 
   6   7 -17       45.96       39.75     16.05 o 
   1   8 -17       16.27       16.58     10.23 o 
   2   8 -17       52.31       38.99     11.94 o 
   3   8 -17      525.26      588.99     32.16 o 
   4   8 -17       68.28       74.15     20.64 o 
   5   8 -17      349.44      415.09     44.34 o 
   0   9 -17      174.04      180.41     29.05 o 
   4   0 -16      541.47      494.26     28.19 o 
   6   0 -16      515.86      582.76     29.82 o 
   8   0 -16     1009.44      924.33     43.75 o 
  10   0 -16     1532.97     1573.21     97.85 o 
   1   1 -16      117.33       85.62     16.05 o 
   2   1 -16       46.39       48.92     13.76 o 
   3   1 -16     1585.14     1554.32     64.15 o 
   4   1 -16      222.38      248.87     15.47 o 
   5   1 -16     1001.25      966.88     31.58 o 
   6   1 -16      177.97      164.62     12.02 o 
   7   1 -16      817.87      826.00     28.12 o 
   8   1 -16        1.92       -3.41      6.94 o 
   9   1 -16      663.79      708.60     30.58 o 
  10   1 -16      143.64      127.84     14.04 o 
  11   1 -16       45.25       40.73     13.48 o 
   0   2 -16     2275.94     2301.72    114.67 o 
   1   2 -16     1787.63     1785.72     94.03 o 
   2   2 -16      469.38      404.80     48.54 o 
   3   2 -16      173.04      149.12     15.34 o 
   4   2 -16       44.20       26.95      9.45 o 
   5   2 -16      379.74      327.89     23.47 o 
   6   2 -16      542.04      512.14     23.54 o 
   7   2 -16      129.41      127.83     13.23 o 
   8   2 -16     1096.77     1125.92     41.87 o 
   9   2 -16        1.08       -2.75      7.29 o 
  10   2 -16      932.40      937.98     37.69 o 
  11   2 -16       16.62       30.11      9.64 o 
   1   3 -16       31.30       33.98      8.91 o 
   2   3 -16        6.51        7.57      7.71 o 
   3   3 -16      172.54      169.70     16.48 o 
   4   3 -16      430.97      375.98     24.05 o 
   5   3 -16      641.14      652.42     33.46 o 
   6   3 -16      109.60      108.42     15.11 o 
   7   3 -16      861.28      923.01     35.90 o 
   8   3 -16      193.75      185.05     16.36 o 
   9   3 -16      219.71      223.62     17.67 o 
  10   3 -16       53.85       70.14     11.70 o 
  11   3 -16       42.98       50.09     11.29 o 
   0   4 -16     2681.61     2401.09    136.07 o 
   1   4 -16      157.58      194.31     25.23 o 
   2   4 -16      268.18      294.37     23.70 o 
   3   4 -16      241.11      240.18     19.98 o 
   4   4 -16      126.11      126.10     19.49 o 
   5   4 -16       91.04       90.55     15.29 o 
   6   4 -16       44.23       44.82     13.00 o 
   7   4 -16      183.91      158.20     17.84 o 
   8   4 -16      456.44      440.70     24.77 o 
   9   4 -16       23.73       12.36      8.94 o 
  10   4 -16      646.50      640.97     30.31 o 
   1   5 -16      197.73      195.15     23.73 o 
   2   5 -16      432.35      400.06     20.40 o 
   3   5 -16     1043.91      931.71     43.20 o 
   4   5 -16      227.63      251.47     20.26 o 
   5   5 -16      734.69      767.78     54.66 o 
   6   5 -16      307.27      242.39     21.60 o 
   7   5 -16      998.40     1062.92     48.57 o 
   8   5 -16       34.62       23.40     14.52 o 
   9   5 -16      207.33      196.49     29.81 o 
   0   6 -16      481.44      424.26     35.93 o 
   1   6 -16      623.89      694.71     40.90 o 
   2   6 -16      289.77      265.61     21.54 o 
   3   6 -16      614.63      618.37     26.14 o 
   4   6 -16       38.09       20.31      9.99 o 
   5   6 -16      334.56      353.69     42.04 o 
   6   6 -16       16.10       24.87     10.53 o 
   7   6 -16       27.66        8.79     10.81 o 
   8   6 -16       37.80       42.01     12.40 o 
   9   6 -16       30.33       55.50     13.51 o 
   1   7 -16      151.83      176.52     17.27 o 
   2   7 -16       30.58       17.22     16.05 o 
   3   7 -16      303.27      340.78     24.85 o 
   4   7 -16      262.42      276.73     33.64 o 
   5   7 -16      352.18      374.65     25.57 o 
   6   7 -16      274.65      308.78     19.52 o 
   7   7 -16      226.05      212.84     17.62 o 
   8   7 -16      201.77      215.84     17.88 o 
   0   8 -16      234.01      243.09     30.58 o 
   1   8 -16      501.22      478.83     29.91 o 
   2   8 -16       73.48       90.17     14.32 o 
   3   8 -16      729.74      786.25     38.08 o 
   4   8 -16      227.15      261.44     33.64 o 
   5   8 -16       54.28       45.87     19.11 o 
   6   8 -16        7.72       -3.89     21.79 o 
   1   9 -16      162.41      151.38     18.05 o 
   2   9 -16      159.31      175.57     18.90 o 
   3   9 -16      131.67      147.24     37.46 o 
   4   9 -16      221.23      218.86     21.31 o 
   2   0 -15     1461.37     1379.81     77.21 o 
   4   0 -15      497.47      434.32     24.71 o 
   6   0 -15     1745.23     1686.92     69.19 o 
   8   0 -15      296.10      300.46     23.07 o 
  10   0 -15      146.61      202.58     30.58 o 
  12   0 -15       53.64       75.68     22.17 o 
   1   1 -15    11024.18    11383.98    532.81 o 
   2   1 -15      779.74      760.61     46.63 o 
   3   1 -15     2467.79     2381.77     91.12 o 
   4   1 -15      240.70      243.35     13.43 o 
   5   1 -15     1166.22     1177.44     35.58 o 
   6   1 -15      300.69      282.02     14.76 o 
   7   1 -15      221.00      212.94     13.08 o 
   8   1 -15       42.17       45.93      7.51 o 
   9   1 -15      475.23      464.86     23.71 o 
  10   1 -15      177.42      175.43     18.47 o 
  11   1 -15      561.69      537.83     34.05 o 
  12   1 -15      278.68      289.63     27.55 o 
   1   2 -15      382.38      432.67     31.34 o 
   2   2 -15      294.21      286.29     30.96 o 
   3   2 -15      372.46      369.64     21.54 o 
   4   2 -15     1254.64     1177.35     51.52 o 
   5   2 -15      156.62      155.62     13.30 o 
   6   2 -15       73.28       91.12      8.90 o 
   7   2 -15      123.58      116.27     11.92 o 
   8   2 -15      492.57      477.31     25.69 o 
   9   2 -15      322.72      328.64     26.47 o 
  10   2 -15       29.48       20.72      8.29 o 
  11   2 -15       52.98       53.50     10.66 o 
  12   2 -15      272.23      293.52     56.95 o 
   0   3 -15      351.19      328.71     28.28 o 
   1   3 -15     3786.10     3883.30    132.70 o 
   2   3 -15      786.70      729.20     42.04 o 
   3   3 -15      824.29      821.11     37.49 o 
   4   3 -15       76.66       99.64     12.69 o 
   5   3 -15      846.47      825.42     38.28 o 
   6   3 -15       95.01       98.14     11.46 o 
   7   3 -15      192.72      202.94     16.01 o 
   8   3 -15      113.76       94.23     11.76 o 
   9   3 -15      334.49      308.66     25.99 o 
  10   3 -15      307.76      312.41     20.92 o 
  11   3 -15       87.62       89.19     12.75 o 
   1   4 -15      267.26      262.91     15.85 o 
   2   4 -15      346.37      362.51     18.82 o 
   3   4 -15      179.18      236.65     29.81 o 
   4   4 -15      368.38      363.91     23.22 o 
   5   4 -15      774.08      768.40     37.25 o 
   6   4 -15     1626.70     1677.28     66.62 o 
   7   4 -15      710.87      727.26     36.41 o 
   8   4 -15      401.80      402.79     22.77 o 
   9   4 -15      157.11      174.34     15.71 o 
  10   4 -15       31.84       47.74     10.47 o 
  11   4 -15       74.02       92.85     16.31 o 
   0   5 -15     1564.19     1398.15     86.38 o 
   1   5 -15      207.80      241.71     45.48 o 
   2   5 -15        5.29       -2.03      6.91 o 
   3   5 -15     1011.15     1062.93     92.11 o 
   4   5 -15       28.88       30.49      9.45 o 
   5   5 -15      172.44      190.70     18.64 o 
   6   5 -15       35.84       59.35     12.43 o 
   7   5 -15      166.18      179.18     18.92 o 
   8   5 -15      500.49      464.92     28.34 o 
   9   5 -15      152.53      174.15     15.88 o 
  10   5 -15      188.95      203.03     17.75 o 
   1   6 -15      171.68      204.34     18.05 o 
   2   6 -15      502.90      500.13     27.29 o 
   3   6 -15      689.66      663.03     24.27 o 
   4   6 -15     1793.74     1714.93     55.05 o 
   5   6 -15     1154.32     1167.82     43.84 o 
   6   6 -15      508.48      479.44     22.45 o 
   7   6 -15      329.17      383.66     21.32 o 
   8   6 -15      857.95      894.94     34.65 o 
   9   6 -15      505.61      480.53     32.16 o 
  10   6 -15      115.50      124.29     27.52 o 
   0   7 -15      363.91      284.37     33.64 o 
   1   7 -15      844.13      801.50     49.31 o 
   2   7 -15      264.18      276.66     21.35 o 
   3   7 -15      117.34      123.06     14.86 o 
   4   7 -15        5.59        2.09      8.05 o 
   5   7 -15      258.56      289.09     18.18 o 
   6   7 -15      227.04      246.54     17.55 o 
   7   7 -15       74.20       86.87     12.01 o 
   8   7 -15      191.20      191.25     16.54 o 
   9   7 -15        6.14        0.84      8.67 o 
   1   8 -15      298.14      306.18     23.51 o 
   2   8 -15      150.30      150.84     16.73 o 
   3   8 -15       75.28       94.30     14.02 o 
   4   8 -15      342.88      353.46     25.68 o 
   5   8 -15     1054.31     1148.21     47.56 o 
   6   8 -15      349.48      342.13     27.14 o 
   7   8 -15      889.43      903.53     42.61 o 
   0   9 -15       45.82       48.92     17.58 o 
   1   9 -15        8.62        0.70      9.45 o 
   2   9 -15       82.40       92.93     16.05 o 
   3   9 -15       88.14       93.49     14.52 o 
   4   9 -15      134.40      170.52     21.40 o 
   5   9 -15      239.28      280.27     23.71 o 
   1  10 -15       27.90       27.14     10.81 o 
   2  10 -15       84.94       91.13     15.68 o 
   2   0 -14     1072.58      950.19     55.80 o 
   4   0 -14       91.29      128.02     26.76 o 
   6   0 -14      239.71      235.45     18.16 o 
   8   0 -14     2134.48     2099.76    131.48 o 
  10   0 -14     2311.94     2194.69    133.78 o 
  12   0 -14     1284.92     1286.55     87.15 o 
   1   1 -14      135.44      162.82     19.88 o 
   2   1 -14     1122.68     1113.65     45.79 o 
   3   1 -14     1616.76     1604.25     44.65 o 
   4   1 -14       19.90       25.75      6.14 o 
   5   1 -14     1642.14     1614.82     46.05 o 
   6   1 -14      515.97      534.83     19.39 o 
   7   1 -14      581.02      633.75     21.88 o 
   8   1 -14       14.30       11.42      9.49 o 
   9   1 -14     1361.48     1454.59     49.49 o 
  10   1 -14       60.98       56.32      9.88 o 
  11   1 -14       58.42       91.19     15.65 o 
  12   1 -14      193.03      210.62     23.22 o 
   0   2 -14     1419.49     1223.86     74.15 o 
   1   2 -14     2810.32     2698.10     95.40 o 
   2   2 -14     2092.78     2267.97     80.95 o 
   3   2 -14      584.78      499.89     27.14 o 
   4   2 -14      384.09      364.24     18.05 o 
   5   2 -14        7.85        5.26      4.94 o 
   6   2 -14      741.84      744.19     29.00 o 
   7   2 -14       29.80       33.47      6.39 o 
   8   2 -14     1202.38     1160.58     44.10 o 
   9   2 -14      148.48      125.75     13.13 o 
  10   2 -14     1995.41     1966.05     65.84 o 
  11   2 -14       73.71       98.17     12.43 o 
  12   2 -14      608.77      654.29     39.19 o 
   1   3 -14     1582.49     1616.08     50.71 o 
   2   3 -14      140.25      139.20     13.78 o 
   3   3 -14      601.91      673.00     31.53 o 
   4   3 -14      765.37      813.89     67.65 o 
   5   3 -14      713.41      709.41     33.70 o 
   6   3 -14      132.70      160.66     13.52 o 
   7   3 -14     1271.34     1366.81     46.05 o 
   8   3 -14        1.63       11.57      6.95 o 
   9   3 -14      170.61      140.15     28.77 o 
  10   3 -14       34.57       42.03      9.63 o 
  11   3 -14      235.62      241.11     18.64 o 
  12   3 -14      135.13      148.04     24.80 o 
   0   4 -14     1813.67     1930.96     95.55 o 
   1   4 -14      340.86      325.74     18.36 o 
   2   4 -14       56.04       49.24      7.79 o 
   3   4 -14      347.66      354.04     22.16 o 
   4   4 -14       25.61       15.45      8.41 o 
   5   4 -14      534.56      587.62     29.71 o 
   6   4 -14      390.86      407.29     24.31 o 
   7   4 -14       40.20       35.54      8.40 o 
   8   4 -14      463.96      494.26     24.08 o 
   9   4 -14       67.00       93.94     13.71 o 
  10   4 -14      931.11      952.35     38.70 o 
  11   4 -14      116.19      119.94     25.78 o 
  12   4 -14      402.16      431.77     37.51 o 
   1   5 -14       23.54       19.89     11.89 o 
   2   5 -14       16.40       19.45      6.40 o 
   3   5 -14      367.71      398.72     23.96 o 
   4   5 -14      196.53      186.52     16.58 o 
   5   5 -14      725.70      757.80     27.39 o 
   6   5 -14      242.55      262.67     21.51 o 
   7   5 -14     1632.92     1516.08     49.74 o 
   8   5 -14       86.17       70.33     13.23 o 
   9   5 -14      100.08      109.21     13.18 o 
  10   5 -14      141.54      179.59     16.74 o 
  11   5 -14       15.94       23.56      9.63 o 
   0   6 -14     1340.20     1240.68     74.15 o 
   1   6 -14     1685.49     1730.32     65.67 o 
   2   6 -14      877.20      798.47     49.65 o 
   3   6 -14     1331.11     1393.84     37.95 o 
   4   6 -14      111.63      114.19     10.86 o 
   5   6 -14      265.90      279.71     24.34 o 
   6   6 -14      159.51      150.62     15.14 o 
   7   6 -14      172.19      125.14     12.88 o 
   8   6 -14       41.28       48.29     11.14 o 
   9   6 -14      131.69      140.01     14.56 o 
  10   6 -14      427.74      450.40     31.03 o 
   1   7 -14      717.20      703.50     34.04 o 
   2   7 -14       10.11       27.26     16.05 o 
   3   7 -14      104.02       85.94     10.74 o 
   4   7 -14      695.29      679.87     23.04 o 
   5   7 -14      292.36      283.00     17.61 o 
   6   7 -14      449.39      488.86     22.14 o 
   7   7 -14      600.34      575.09     25.37 o 
   8   7 -14       66.03       62.92     12.74 o 
   9   7 -14      111.60      132.67     14.56 o 
   0   8 -14     1122.12     1130.60     68.03 o 
   1   8 -14     1520.92     1632.15     94.03 o 
   2   8 -14      195.78      204.97     18.90 o 
   3   8 -14      303.59      318.01     22.93 o 
   4   8 -14       28.19       21.22     11.31 o 
   5   8 -14      478.47      520.73     28.59 o 
   6   8 -14       53.98       47.92     18.35 o 
   7   8 -14      150.00      184.68     15.96 o 
   8   8 -14       17.66       20.42      9.07 o 
   1   9 -14       12.91        9.56      8.65 o 
   2   9 -14       67.19       78.10     13.17 o 
   3   9 -14      122.32      141.63     16.65 o 
   4   9 -14      343.36      309.93     24.16 o 
   5   9 -14       22.15       11.07      9.99 o 
   6   9 -14      409.61      411.52     52.75 o 
   7   9 -14      126.44      165.60     29.05 o 
   0  10 -14      186.94      234.68     30.58 o 
   1  10 -14      334.61      337.61     49.69 o 
   2  10 -14       27.31       16.01      9.99 o 
   3  10 -14      537.25      503.76     46.63 o 
   4  10 -14       44.72       61.15     18.35 o 
   2   0 -13      133.59      106.33     12.23 o 
   4   0 -13     3457.72     3390.33    129.01 o 
   6   0 -13      469.20      514.00     25.79 o 
   8   0 -13      391.17      413.71     34.02 o 
  10   0 -13      112.81      103.96     22.17 o 
  12   0 -13      374.33      380.69     41.28 o 
   0   1 -13      119.52       90.20     15.29 o 
   1   1 -13     6511.66     6424.32    301.95 o 
   2   1 -13      324.00      358.31     19.91 o 
   3   1 -13     2614.40     2460.01     65.42 o 
   4   1 -13      177.31      195.30     10.84 o 
   5   1 -13     1574.03     1489.76     41.39 o 
   6   1 -13      135.14      177.70     12.36 o 
   7   1 -13      148.91      124.25     14.79 o 
   8   1 -13      440.84      378.86     19.74 o 
   9   1 -13      790.18      807.09     30.90 o 
  10   1 -13      158.22      135.89     16.08 o 
  11   1 -13      348.89      376.25     20.67 o 
  12   1 -13       40.35       36.86     12.40 o 
  13   1 -13       59.38       53.23     13.78 o 
   1   2 -13      688.57      617.78     23.78 o 
   2   2 -13     1136.15     1072.75     45.32 o 
   3   2 -13      601.60      604.10     28.34 o 
   4   2 -13      483.05      406.21     20.05 o 
   5   2 -13      162.14      165.05     10.47 o 
   6   2 -13     1134.46     1056.59     40.51 o 
   7   2 -13      204.14      190.61     11.68 o 
   8   2 -13       21.46       34.64      7.92 o 
   9   2 -13      429.82      421.96     21.06 o 
  10   2 -13       83.81       89.82     11.24 o 
  11   2 -13       86.66       99.99     12.83 o 
  12   2 -13      273.23      295.40     24.07 o 
  13   2 -13       46.16       58.99     14.80 o 
   0   3 -13     4058.61     3796.19    191.87 o 
   1   3 -13     5780.06     5656.12    161.22 o 
   2   3 -13      767.66      775.29     27.32 o 
   3   3 -13     1151.23     1078.53     47.24 o 
   4   3 -13      100.63       92.35     11.61 o 
   5   3 -13      297.71      288.92     17.14 o 
   6   3 -13      341.57      315.62     23.76 o 
   7   3 -13       22.11       24.43      7.32 o 
   8   3 -13      428.58      426.24     20.81 o 
   9   3 -13      579.66      553.88     25.24 o 
  10   3 -13      100.65      101.26     20.80 o 
  11   3 -13      267.16      283.00     19.91 o 
  12   3 -13      753.98      747.10     32.93 o 
  13   3 -13      139.13      150.39     21.03 o 
   1   4 -13      487.82      474.35     19.99 o 
   2   4 -13      479.47      525.69     20.87 o 
   3   4 -13      442.31      407.81     22.93 o 
   4   4 -13     1185.26     1184.85     50.73 o 
   5   4 -13      824.38      794.63     51.98 o 
   6   4 -13      479.67      505.02     22.28 o 
   7   4 -13       83.49       95.65     16.06 o 
   8   4 -13      313.98      296.73     25.43 o 
   9   4 -13     1267.42     1225.34     44.72 o 
  10   4 -13      188.09      157.07     19.72 o 
  11   4 -13       74.31       70.24     20.34 o 
  12   4 -13      183.19      180.56     16.67 o 
   0   5 -13      175.80      158.43     14.02 o 
   1   5 -13      478.07      531.80     19.09 o 
   2   5 -13      909.84      788.98     29.70 o 
   3   5 -13      799.84      872.13     25.39 o 
   4   5 -13      165.97      161.78     11.73 o 
   5   5 -13      635.98      600.20     24.48 o 
   6   5 -13      268.09      248.21     17.71 o 
   7   5 -13      250.54      221.49     15.54 o 
   8   5 -13      348.59      337.39     24.16 o 
   9   5 -13      428.05      439.21     35.20 o 
  10   5 -13      941.86      871.95     37.00 o 
  11   5 -13       33.87       16.30      9.07 o 
  12   5 -13       51.77       59.67     11.70 o 
   1   6 -13      105.56      108.23      9.96 o 
   2   6 -13       51.77       57.13      8.42 o 
   3   6 -13      252.08      266.78     13.08 o 
   4   6 -13      832.60      851.55     26.34 o 
   5   6 -13      658.71      611.38     25.18 o 
   6   6 -13     1292.40     1315.08     43.65 o 
   7   6 -13     1424.86     1359.63     46.42 o 
   8   6 -13      382.00      381.94     27.99 o 
   9   6 -13       63.25       68.72     11.07 o 
  10   6 -13       15.64       15.86      7.72 o 
  11   6 -13      203.51      193.93     20.12 o 
   0   7 -13      134.83       87.15     18.35 o 
   1   7 -13      526.74      458.51     26.21 o 
   2   7 -13      988.44      976.67     40.81 o 
   3   7 -13      700.40      664.38     32.45 o 
   4   7 -13        3.67        6.38      5.49 o 
   5   7 -13      114.35      101.66     11.07 o 
   6   7 -13      413.60      443.60     21.85 o 
   7   7 -13        7.76        6.94      8.12 o 
   8   7 -13      700.63      666.44     28.29 o 
   9   7 -13      226.47      260.52     19.00 o 
  10   7 -13      222.78      261.33     42.19 o 
   1   8 -13      234.99      283.81     21.06 o 
   2   8 -13      449.70      423.40     24.59 o 
   3   8 -13      327.59      338.06     22.75 o 
   4   8 -13      174.67      156.30     25.85 o 
   5   8 -13     1118.44     1160.33     61.92 o 
   6   8 -13      117.14      121.53     22.88 o 
   7   8 -13      679.66      638.10     52.30 o 
   8   8 -13       70.89       73.38     11.41 o 
   9   8 -13      314.29      343.09     22.38 o 
   0   9 -13       19.33       18.35     13.00 o 
   1   9 -13      142.99      132.73     15.40 o 
   2   9 -13      282.50      280.56     55.04 o 
   3   9 -13      296.13      333.68     27.12 o 
   4   9 -13      113.73      107.98     15.14 o 
   5   9 -13      218.91      249.75     21.31 o 
   6   9 -13      178.46      173.91     26.76 o 
   7   9 -13      362.00      412.60     67.65 o 
   8   9 -13      138.53      194.68     20.52 o 
   1  10 -13      203.00      197.59     19.46 o 
   2  10 -13       91.19       84.33     13.38 o 
   3  10 -13      230.93      203.34     29.81 o 
   4  10 -13       58.34       69.21     14.91 o 
   5  10 -13      769.05      760.45     38.08 o 
   6  10 -13       83.18       58.75     18.35 o 
   0  11 -13      374.26      369.99     37.46 o 
   1  11 -13       68.41       90.91     17.20 o 
   2  11 -13      296.96      285.90     35.16 o 
   2   0 -12     1386.96     1328.20     81.03 o 
   4   0 -12      681.73      711.54     31.23 o 
   6   0 -12     2121.06     1941.69     74.85 o 
   8   0 -12     1350.13     1317.36     54.53 o 
  10   0 -12     4333.92     4227.33    233.15 o 
  12   0 -12      969.03      905.09     68.03 o 
  14   0 -12      360.04      418.91     45.10 o 
   1   1 -12     1154.44     1145.06     46.88 o 
   2   1 -12     1244.45     1232.31     39.63 o 
   3   1 -12     2129.28     2250.19     57.53 o 
   4   1 -12      233.41      211.96     10.99 o 
   5   1 -12     2811.71     2631.11     68.46 o 
   6   1 -12       35.75       39.16      5.82 o 
   7   1 -12     2530.37     2548.68     79.21 o 
   8   1 -12      917.55      847.43     47.21 o 
   9   1 -12     1726.06     1677.95     55.12 o 
  10   1 -12      365.70      379.03     20.11 o 
  11   1 -12      412.85      420.72     25.88 o 
  12   1 -12      150.65      153.46     19.14 o 
  13   1 -12        7.11        0.04     10.23 o 
   0   2 -12     6020.88     6070.38    286.66 o 
   1   2 -12     2791.72     2726.86     80.62 o 
   2   2 -12      599.39      566.08     27.26 o 
   3   2 -12      244.35      235.68     16.48 o 
   4   2 -12      285.33      286.06     13.07 o 
   5   2 -12      709.86      674.83     26.25 o 
   6   2 -12       36.51       24.94      7.06 o 
   7   2 -12      291.63      316.77     14.15 o 
   8   2 -12     2880.61     2744.42     89.21 o 
   9   2 -12      113.00      135.90     12.65 o 
  10   2 -12      938.42      910.79     35.02 o 
  11   2 -12      220.34      209.81     17.03 o 
  12   2 -12     1532.08     1589.22     67.22 o 
  13   2 -12       47.77       56.33     34.78 o 
   1   3 -12      584.04      645.63     37.73 o 
   2   3 -12      372.82      346.77     18.08 o 
   3   3 -12     2528.94     2580.03     93.59 o 
   4   3 -12      142.98      150.93     13.78 o 
   5   3 -12     2972.80     2775.31     88.64 o 
   6   3 -12     1487.83     1501.43     47.99 o 
   7   3 -12     1759.48     1706.34     56.76 o 
   8   3 -12      172.60      210.59     15.76 o 
   9   3 -12     1511.81     1517.29     51.94 o 
  10   3 -12      142.29      158.53     14.24 o 
  11   3 -12      429.38      418.83     23.44 o 
  12   3 -12       40.49       33.91      9.37 o 
  13   3 -12       26.78       11.01      9.03 o 
   0   4 -12       80.50       95.98     31.72 o 
   1   4 -12     3271.29     3029.31     75.92 o 
   2   4 -12     4373.94     4372.69    125.85 o 
   3   4 -12     1135.04     1098.76     33.54 o 
   4   4 -12       54.98       71.78      7.92 o 
   5   4 -12      487.44      487.31     33.07 o 
   6   4 -12      413.47      405.39     16.26 o 
   7   4 -12      179.82      172.86     11.49 o 
   8   4 -12      270.74      293.96     15.26 o 
   9   4 -12      209.26      203.16     16.15 o 
  10   4 -12     2044.80     2086.26     67.52 o 
  11   4 -12      324.86      327.68     20.95 o 
  12   4 -12      294.53      315.80     29.53 o 
  13   4 -12      105.82      124.00     14.65 o 
   1   5 -12     2231.36     2206.16     54.42 o 
   2   5 -12      184.02      157.61     13.35 o 
   3   5 -12      719.70      789.80     23.46 o 
   4   5 -12      716.82      696.41     25.77 o 
   5   5 -12     2447.37     2401.60     71.88 o 
   6   5 -12       46.15       73.33     12.96 o 
   7   5 -12     1978.09     2017.96     54.02 o 
   8   5 -12       10.43       -2.86      5.29 o 
   9   5 -12      119.58       95.51     10.25 o 
  10   5 -12       16.27        7.58      6.55 o 
  11   5 -12       29.23       37.70     11.36 o 
  12   5 -12      168.46      202.96     17.79 o 
   0   6 -12      674.51      716.28     42.04 o 
   1   6 -12     2949.85     2985.26     73.56 o 
   2   6 -12      454.98      411.54     15.56 o 
   3   6 -12      976.57      945.44     32.41 o 
   4   6 -12      286.58      298.56     13.34 o 
   5   6 -12     1123.61     1089.98     37.04 o 
   6   6 -12       67.69       57.29     14.40 o 
   7   6 -12       88.87      102.20     11.29 o 
   8   6 -12      160.37      169.96     13.97 o 
   9   6 -12      155.95      119.26     14.24 o 
  10   6 -12      307.38      293.77     17.02 o 
  11   6 -12       15.87       11.77      7.32 o 
  12   6 -12      149.45      153.07     15.22 o 
   1   7 -12      148.43      156.66     13.71 o 
   2   7 -12      248.90      250.16     14.92 o 
   3   7 -12      373.29      379.43     15.51 o 
   4   7 -12      226.90      262.62     13.25 o 
   5   7 -12      402.62      416.22     19.38 o 
   6   7 -12     1236.86     1244.04     41.74 o 
   7   7 -12      199.29      175.72     17.63 o 
   8   7 -12       57.70       67.01     10.44 o 
   9   7 -12      294.65      334.17     25.79 o 
  10   7 -12       61.14       64.88     11.10 o 
  11   7 -12      105.88       91.66     16.20 o 
   0   8 -12      236.37      266.02     28.28 o 
   1   8 -12     1685.36     1695.40     63.51 o 
   2   8 -12      711.89      719.05     26.58 o 
   3   8 -12     1930.67     1940.06     58.76 o 
   4   8 -12      308.08      365.18     18.91 o 
   5   8 -12       91.83       75.27     12.69 o 
   6   8 -12      105.96       78.53     10.84 o 
   7   8 -12       51.87       63.97     10.44 o 
   8   8 -12       33.86       42.70     14.93 o 
   9   8 -12      294.49      321.34     20.95 o 
  10   8 -12       34.03       36.83     10.57 o 
   1   9 -12      995.32      943.73     50.83 o 
   2   9 -12      328.68      314.18     22.68 o 
   3   9 -12       12.22       -0.30      6.59 o 
   4   9 -12      861.24      883.74     38.51 o 
   5   9 -12      105.83      124.47     16.43 o 
   6   9 -12     1030.98     1060.16     69.95 o 
   7   9 -12      227.12      209.25     51.98 o 
   8   9 -12      125.15      119.99     13.50 o 
   0  10 -12      804.44      779.72     52.75 o 
   1  10 -12      531.75      554.90     34.78 o 
   2  10 -12      219.08      227.89     20.22 o 
   3  10 -12      127.51      118.67     29.05 o 
   4  10 -12       43.70       48.19     11.86 o 
   5  10 -12      365.07      384.43     74.91 o 
   6  10 -12        1.24       -9.90     13.00 o 
   7  10 -12      163.87      190.34     31.34 o 
   1  11 -12       42.08       54.83     12.40 o 
   2  11 -12      174.26      131.48     24.46 o 
   3  11 -12       23.39       13.76     14.52 o 
   4  11 -12      375.44      418.03     28.88 o 
   2   0 -11     2145.62     2207.63     79.19 o 
   4   0 -11     2860.99     2611.13     92.67 o 
   6   0 -11     2653.14     2664.06     97.24 o 
   8   0 -11      200.18      250.07     24.46 o 
  10   0 -11      188.93      159.77     25.23 o 
  12   0 -11      320.15      310.36     35.93 o 
  14   0 -11     1019.53      942.55     72.62 o 
   0   1 -11      894.01      844.70     47.40 o 
   1   1 -11     4580.10     4492.56    154.73 o 
   2   1 -11      831.22      890.27     25.42 o 
   3   1 -11     1550.64     1367.60     37.99 o 
   4   1 -11     1259.73     1299.84     35.77 o 
   5   1 -11      700.00      709.94     22.56 o 
   6   1 -11      152.28      145.55     13.79 o 
   7   1 -11      161.95      199.52     13.19 o 
   8   1 -11      321.04      327.00     17.21 o 
   9   1 -11       57.53       47.86      6.43 o 
  10   1 -11      280.55      271.06     17.26 o 
  11   1 -11     1053.16     1082.85     39.40 o 
  12   1 -11      395.03      357.99     64.59 o 
  13   1 -11       96.55       90.89     15.65 o 
  14   1 -11        0.93        1.21     10.23 o 
   1   2 -11       34.09       29.90      5.26 o 
   2   2 -11     1470.85     1508.83     53.14 o 
   3   2 -11      112.01      112.62     11.11 o 
   4   2 -11     2190.65     1999.69     54.18 o 
   5   2 -11      401.65      469.90     19.77 o 
   6   2 -11     1593.77     1520.48     41.95 o 
   7   2 -11      987.70     1002.76     28.99 o 
   8   2 -11      643.67      691.85     25.94 o 
   9   2 -11     1360.23     1349.91     48.31 o 
  10   2 -11       16.64        6.88      6.62 o 
  11   2 -11      136.07      127.01     12.93 o 
  12   2 -11      456.31      410.58     22.58 o 
  13   2 -11        6.85        2.68     10.27 o 
  14   2 -11      675.53      672.36     39.99 o 
   0   3 -11       21.68       39.55     15.67 o 
   1   3 -11     3739.71     3772.97    108.23 o 
   2   3 -11      105.76      113.91      8.80 o 
   3   3 -11     4623.88     4454.99    122.74 o 
   4   3 -11      356.04      360.02     13.75 o 
   5   3 -11      650.76      661.84     21.48 o 
   6   3 -11      528.80      533.87     22.83 o 
   7   3 -11       83.64       74.82     10.61 o 
   8   3 -11     1574.62     1510.79     51.05 o 
   9   3 -11     1091.57     1106.04     40.16 o 
  10   3 -11     1543.49     1386.69     49.54 o 
  11   3 -11      497.99      537.82     30.37 o 
  12   3 -11      207.04      230.87     17.50 o 
  13   3 -11      279.31      289.97     34.00 o 
   1   4 -11      254.25      270.96     10.42 o 
   2   4 -11      499.67      499.99     16.52 o 
   3   4 -11     1608.30     1660.21     42.43 o 
   4   4 -11     1720.71     1848.31     55.33 o 
   5   4 -11      615.79      598.12     22.39 o 
   6   4 -11     1249.83     1208.10     34.48 o 
   7   4 -11     1112.69     1106.74     33.37 o 
   8   4 -11      545.15      538.64     19.64 o 
   9   4 -11      399.51      350.91     16.70 o 
  10   4 -11      140.19      141.24     11.53 o 
  11   4 -11      469.47      463.60     23.98 o 
  12   4 -11      222.65      201.68     17.04 o 
  13   4 -11      122.57      146.63     15.16 o 
   0   5 -11     2288.96     2055.77     61.71 o 
   1   5 -11     3711.40     3798.06     90.50 o 
   2   5 -11       39.12       34.21     12.63 o 
   3   5 -11     1321.83     1309.34     36.20 o 
   4   5 -11       17.01       23.63      7.73 o 
   5   5 -11      379.07      398.62     17.62 o 
   6   5 -11      236.51      209.78     13.81 o 
   7   5 -11      120.11      132.54     10.22 o 
   8   5 -11      872.70      803.47     26.84 o 
   9   5 -11      801.97      739.73     25.61 o 
  10   5 -11      571.77      490.43     20.84 o 
  11   5 -11      192.21      231.35     15.81 o 
  12   5 -11      289.53      288.56     17.38 o 
  13   5 -11      309.70      336.29     28.11 o 
   1   6 -11      701.10      750.46     22.32 o 
   2   6 -11     1617.18     1713.56     43.61 o 
   3   6 -11      452.35      400.52     17.79 o 
   4   6 -11      288.76      287.95     13.53 o 
   5   6 -11      434.36      401.81     18.32 o 
   6   6 -11      392.89      417.23     20.40 o 
   7   6 -11      295.53      292.84     22.00 o 
   8   6 -11       38.09       28.03     10.51 o 
   9   6 -11      258.01      247.55     16.55 o 
  10   6 -11      106.03      115.15     13.46 o 
  11   6 -11       82.37       77.20     10.07 o 
  12   6 -11      140.44      158.79     28.96 o 
   0   7 -11     1002.75     1115.79     40.05 o 
   1   7 -11      368.40      397.43     18.54 o 
   2   7 -11      587.63      570.47     21.69 o 
   3   7 -11       81.96      100.43      8.21 o 
   4   7 -11      549.37      606.39     35.20 o 
   5   7 -11      466.56      460.27     20.41 o 
   6   7 -11      261.04      251.51     17.83 o 
   7   7 -11      190.02      207.21     20.35 o 
   8   7 -11      554.32      581.53     50.68 o 
   9   7 -11       42.97       41.69      9.20 o 
  10   7 -11      848.77      866.58     55.07 o 
  11   7 -11      253.00      237.04     18.36 o 
   1   8 -11      432.26      419.34     23.78 o 
   2   8 -11      361.63      376.28     19.14 o 
   3   8 -11      616.72      627.43     24.06 o 
   4   8 -11       29.15       23.25     10.74 o 
   5   8 -11      573.28      565.80     24.11 o 
   6   8 -11      321.71      310.34     18.14 o 
   7   8 -11     1080.63     1027.13     37.68 o 
   8   8 -11      337.21      365.52     21.12 o 
   9   8 -11      191.54      265.15     19.67 o 
  10   8 -11       76.60       46.44     11.02 o 
   0   9 -11      480.61      605.43     39.75 o 
   1   9 -11       32.28       59.10     10.81 o 
   2   9 -11      777.86      810.70     30.62 o 
   3   9 -11       48.27       37.53      7.92 o 
   4   9 -11       22.40       31.32     10.53 o 
   5   9 -11      492.48      574.06     29.97 o 
   6   9 -11      139.67      164.81     18.35 o 
   7   9 -11       95.01       75.17     15.67 o 
   8   9 -11      275.57      326.82     21.90 o 
   9   9 -11      399.81      439.54     24.81 o 
   1  10 -11      280.39      306.08     22.70 o 
   2  10 -11      347.37      354.53     22.15 o 
   3  10 -11      395.65      382.52     31.86 o 
   4  10 -11      184.14      204.48     19.14 o 
   5  10 -11      874.71      856.18     40.91 o 
   6  10 -11      108.60       98.99     15.40 o 
   7  10 -11      410.31      373.99     33.25 o 
   0  11 -11      224.31      253.79     29.81 o 
   1  11 -11       25.88       51.98     16.82 o 
   2  11 -11      131.57       90.97     20.64 o 
   3  11 -11      214.98      307.64     32.11 o 
   4  11 -11      131.79      143.25     21.53 o 
   5  11 -11       45.85       48.03     12.63 o 
   0   0 -10     2624.97     2988.94    136.07 o 
   2   0 -10     3111.36     3346.87    116.96 o 
   4   0 -10      887.86     1086.35     39.82 o 
   6   0 -10      543.57      514.99     24.71 o 
   8   0 -10     5017.51     4829.56    173.49 o 
  10   0 -10      532.95      408.44     78.35 o 
  12   0 -10     3556.68     3758.73    204.10 o 
  14   0 -10      517.41      479.30     45.87 o 
   1   1 -10      688.24      647.67     21.88 o 
   2   1 -10     2114.67     2030.02     52.79 o 
   3   1 -10     4745.45     5113.85    123.38 o 
   4   1 -10     1531.22     1676.62     44.76 o 
   5   1 -10     3196.66     2913.95     77.42 o 
   6   1 -10      413.92      387.78     19.51 o 
   7   1 -10     2306.23     2336.33     62.04 o 
   8   1 -10      645.79      669.67     42.48 o 
   9   1 -10     2661.15     2612.71     72.16 o 
  10   1 -10      253.61      229.44     15.47 o 
  11   1 -10      353.84      324.05     25.75 o 
  12   1 -10       17.39       22.81      9.99 o 
  13   1 -10       27.12       19.81     18.73 o 
  14   1 -10      210.32      224.64     26.76 o 
   0   2 -10     1086.28     1085.02     42.37 o 
   1   2 -10     1858.30     1747.46     52.42 o 
   2   2 -10     2209.78     1966.49     60.35 o 
   3   2 -10      680.27      617.52     22.75 o 
   4   2 -10     1521.90     1527.02     47.68 o 
   5   2 -10      108.34      100.00      7.21 o 
   6   2 -10      774.71      782.31     23.67 o 
   7   2 -10      431.09      378.50     14.48 o 
   8   2 -10     1029.51     1031.59     35.07 o 
   9   2 -10      655.42      641.80     25.76 o 
  10   2 -10     2301.15     2325.71     73.63 o 
  11   2 -10      750.82      691.22     29.04 o 
  12   2 -10      452.36      456.67     22.45 o 
  13   2 -10       78.99       65.54     13.51 o 
  14   2 -10      599.76      630.35     37.84 o 
   1   3 -10      837.98      749.43     21.69 o 
   2   3 -10      248.53      229.50     20.74 o 
   3   3 -10     1619.83     1689.82     50.77 o 
   4   3 -10     1747.21     1564.99     41.16 o 
   5   3 -10     5193.18     5337.54    130.51 o 
   6   3 -10      142.45      168.48      8.40 o 
   7   3 -10     4806.02     4783.60    118.87 o 
   8   3 -10      425.21      398.89     18.65 o 
   9   3 -10      653.19      672.28     22.92 o 
  10   3 -10       97.15       98.22     11.18 o 
  11   3 -10      496.88      518.68     24.15 o 
  12   3 -10      116.20      137.43     13.67 o 
  13   3 -10      127.66      129.42     13.80 o 
  14   3 -10        1.87       -6.74     10.10 o 
   0   4 -10     3609.31     3614.50    100.33 o 
   1   4 -10     3174.92     3130.04     74.04 o 
   2   4 -10     2358.25     2267.20     50.97 o 
   3   4 -10      910.33      856.03     24.86 o 
   4   4 -10      631.96      562.41     21.69 o 
   5   4 -10     1673.16     1533.09     41.64 o 
   6   4 -10      174.34      178.07     10.54 o 
   7   4 -10      272.00      312.92     14.33 o 
   8   4 -10     2638.13     2556.24     67.56 o 
   9   4 -10      732.61      639.23     24.01 o 
  10   4 -10      717.15      802.48     25.98 o 
  11   4 -10      273.33      296.91     16.32 o 
  12   4 -10      576.79      582.18     26.68 o 
  13   4 -10      138.50      136.09     14.51 o 
  14   4 -10      443.79      506.09     26.39 o 
   1   5 -10      240.08      248.62      8.13 o 
   2   5 -10      582.31      584.24     20.09 o 
   3   5 -10     1206.14     1342.85     35.35 o 
   4   5 -10      122.23      132.71      8.41 o 
   5   5 -10     1700.19     1725.57     53.05 o 
   6   5 -10     1076.43     1019.24     43.84 o 
   7   5 -10      180.86      147.71     10.56 o 
   8   5 -10       28.77       37.04      6.86 o 
   9   5 -10      353.42      367.49     18.43 o 
  10   5 -10       85.74       79.82      9.22 o 
  11   5 -10      147.23      145.28     15.50 o 
  12   5 -10       25.06        3.98      8.16 o 
  13   5 -10      142.22      158.13     15.53 o 
   0   6 -10     1428.16     1597.59     45.73 o 
   1   6 -10     3689.91     3430.93     85.57 o 
   2   6 -10      798.31      773.20     28.14 o 
   3   6 -10     3237.98     3088.71     87.99 o 
   4   6 -10      144.55      125.38      9.16 o 
   5   6 -10      344.45      330.83     16.15 o 
   6   6 -10      190.76      190.54     13.32 o 
   7   6 -10      844.84      839.80     29.92 o 
   8   6 -10       15.98       19.41      6.03 o 
   9   6 -10      251.30      262.38     14.80 o 
  10   6 -10      854.21      826.07     28.24 o 
  11   6 -10      286.82      295.80     27.56 o 
  12   6 -10      218.42      232.29     27.95 o 
   1   7 -10      388.20      387.56     26.37 o 
   2   7 -10      275.06      268.30     12.10 o 
   3   7 -10      336.66      385.02     14.29 o 
   4   7 -10      929.30      901.35     31.01 o 
   5   7 -10      224.62      242.00     13.90 o 
   6   7 -10      261.41      279.04     20.90 o 
   7   7 -10      160.22      156.31     17.20 o 
   8   7 -10      694.97      723.84     37.46 o 
   9   7 -10      126.96       98.85     11.62 o 
  10   7 -10      103.24      121.23     19.17 o 
  11   7 -10      119.37      121.69     13.80 o 
  12   7 -10      232.12      198.23     17.61 o 
   0   8 -10      791.31      803.41     37.47 o 
   1   8 -10     2638.15     2551.05    192.58 o 
   2   8 -10      406.91      398.29     20.51 o 
   3   8 -10      418.97      397.04     19.34 o 
   4   8 -10      536.93      531.30     21.46 o 
   5   8 -10     1343.37     1296.93     43.60 o 
   6   8 -10      144.95      169.92     13.23 o 
   7   8 -10      158.13      164.56     14.27 o 
   8   8 -10      299.00      308.91     22.97 o 
   9   8 -10      228.82      184.54     24.58 o 
  10   8 -10      101.74      125.33     19.81 o 
  11   8 -10      452.18      493.68     25.90 o 
   1   9 -10      750.63      724.46     30.80 o 
   2   9 -10      335.67      315.07     18.42 o 
   3   9 -10      321.88      297.24     18.95 o 
   4   9 -10     1042.28     1057.64     54.96 o 
   5   9 -10      187.04      155.60     16.43 o 
   6   9 -10     1166.24     1114.51     47.73 o 
   7   9 -10        6.73       18.75      7.87 o 
   8   9 -10      327.36      379.30     31.02 o 
   9   9 -10      344.62      328.88     21.18 o 
  10   9 -10        9.69       17.08      9.09 o 
   0  10 -10      974.11      963.95     59.63 o 
   1  10 -10      910.43      876.01     40.00 o 
   2  10 -10       78.44       68.72     10.95 o 
   3  10 -10      798.33      843.84     45.53 o 
   4  10 -10       44.32       39.80     14.29 o 
   5  10 -10       93.13       96.54     17.90 o 
   6  10 -10      111.49      123.24     16.43 o 
   7  10 -10       84.21      125.75     17.02 o 
   8  10 -10       86.59       72.61     15.40 o 
   1  11 -10      191.47      228.57     28.28 o 
   2  11 -10      432.90      424.37     41.28 o 
   3  11 -10       75.58       96.40     43.96 o 
   4  11 -10      513.05      530.97     66.12 o 
   5  11 -10       59.88       49.14     16.08 o 
   6  11 -10      557.05      568.43     42.09 o 
   1  12 -10      320.00      305.77     33.64 o 
   2  12 -10      108.98       89.44     20.64 o 
   3  12 -10       28.43        9.89     15.67 o 
   2   0  -9     3649.31     3971.05    134.74 o 
   6   0  -9     2420.82     2234.30     83.45 o 
   8   0  -9      248.40      264.49     25.99 o 
  10   0  -9      580.89      600.97     41.66 o 
  12   0  -9      501.52      467.07     41.28 o 
  14   0  -9     1062.87     1017.46     71.09 o 
   0   1  -9     3343.44     3514.88    164.35 o 
   1   1  -9     2566.35     2379.24     71.94 o 
   2   1  -9      159.02      200.29      9.13 o 
   3   1  -9     4984.58     4820.09    116.72 o 
   4   1  -9      398.52      381.73     13.27 o 
   5   1  -9      367.99      332.25     15.10 o 
   6   1  -9      601.29      590.54     27.66 o 
   7   1  -9      327.05      324.36     13.07 o 
   8   1  -9     2457.59     2422.05     62.62 o 
   9   1  -9      130.22      148.33      9.50 o 
  10   1  -9     1026.37     1033.78     36.79 o 
  11   1  -9     1140.34     1081.74     39.84 o 
  12   1  -9       10.87       13.30      8.91 o 
  13   1  -9      364.24      367.72     27.01 o 
  14   1  -9        4.83       -5.50      9.45 o 
  15   1  -9       50.02       38.94     14.91 o 
   1   2  -9      322.69      352.35     14.04 o 
   2   2  -9      212.89      155.56      9.56 o 
   3   2  -9      775.88      893.78     29.66 o 
   4   2  -9     6800.14     6799.99    143.40 o 
   5   2  -9      357.60      366.05     11.64 o 
   6   2  -9     2620.94     2815.28     71.60 o 
   7   2  -9       42.46       52.38      5.80 o 
   8   2  -9     2292.52     2534.17     62.03 o 
   9   2  -9      186.20      181.20     13.35 o 
  10   2  -9      545.58      528.84     23.20 o 
  11   2  -9      433.45      437.91     21.32 o 
  12   2  -9      122.08      123.07     12.36 o 
  13   2  -9       10.61       13.02     10.53 o 
  14   2  -9     1150.06     1074.69     53.51 o 
   0   3  -9     1832.29     1868.69     63.30 o 
   1   3  -9     6103.66     6249.01    146.03 o 
   2   3  -9     1062.41      957.26     25.21 o 
   3   3  -9     4538.91     4613.93    110.60 o 
   4   3  -9     2160.51     2322.59     57.39 o 
   5   3  -9      927.75      991.16     24.28 o 
   6   3  -9      272.05      231.49      9.36 o 
   7   3  -9     1049.38     1005.99     29.05 o 
   8   3  -9     2088.12     1997.02     53.98 o 
   9   3  -9      748.10      766.60     25.11 o 
  10   3  -9      638.82      568.89     21.03 o 
  11   3  -9     1316.25     1303.88     45.33 o 
  12   3  -9      572.35      548.72     24.96 o 
  13   3  -9      337.56      340.01     21.32 o 
  14   3  -9      104.12      127.13     13.80 o 
   1   4  -9      276.83      298.60     10.27 o 
   2   4  -9     1314.06     1388.73     30.33 o 
   3   4  -9      559.32      617.69     18.37 o 
   4   4  -9     2601.55     2305.21     71.13 o 
   5   4  -9       10.14        8.70      5.08 o 
   6   4  -9     2522.57     2638.76     67.10 o 
   7   4  -9     1068.23     1113.08     32.04 o 
   8   4  -9      506.97      471.43     17.82 o 
   9   4  -9     1434.82     1410.65     40.93 o 
  10   4  -9     1070.87     1075.09     32.93 o 
  11   4  -9      386.31      359.45     17.65 o 
  12   4  -9      156.62      181.88     13.17 o 
  13   4  -9      246.64      231.00     17.90 o 
  14   4  -9      517.16      547.99     26.63 o 
   0   5  -9      877.39      834.96     26.52 o 
   1   5  -9     1578.42     1694.21     38.18 o 
   2   5  -9      292.86      297.35     10.57 o 
   3   5  -9      130.30      127.21      8.06 o 
   4   5  -9      530.75      505.90     16.59 o 
   5   5  -9      234.05      223.75     13.23 o 
   6   5  -9      379.89      365.30     15.01 o 
   7   5  -9      820.02      737.85     24.28 o 
   8   5  -9     1047.62     1070.10     37.51 o 
   9   5  -9      210.36      191.97     12.20 o 
  10   5  -9      729.66      646.67     23.56 o 
  11   5  -9     1095.47     1108.48     34.50 o 
  12   5  -9      320.94      324.57     17.45 o 
  13   5  -9      122.61      104.22     19.22 o 
   1   6  -9     1460.32     1426.45     38.56 o 
   2   6  -9       10.92        4.29      3.89 o 
   3   6  -9      984.04     1015.64     32.29 o 
   4   6  -9      708.84      753.50     22.30 o 
   5   6  -9      208.04      206.40     13.06 o 
   6   6  -9      642.48      533.64     22.45 o 
   7   6  -9      628.42      608.34     24.52 o 
   8   6  -9      117.45      145.55     10.68 o 
   9   6  -9      475.56      509.89     19.27 o 
  10   6  -9        2.79        1.73      5.80 o 
  11   6  -9      109.47      109.11     15.65 o 
  12   6  -9       18.96       15.57     11.24 o 
  13   6  -9       16.76       -4.34      7.92 o 
   0   7  -9      948.05     1090.85     43.15 o 
   1   7  -9      655.07      729.43     24.39 o 
   2   7  -9     1238.78     1363.00     35.77 o 
   3   7  -9      166.38      155.14     10.18 o 
   4   7  -9      266.68      292.29     20.42 o 
   5   7  -9      196.12      191.31     10.84 o 
   6   7  -9      666.91      648.98     30.10 o 
   7   7  -9      546.72      552.74     23.06 o 
   8   7  -9      826.35      798.94     30.98 o 
   9   7  -9      426.74      444.61     25.29 o 
  10   7  -9     1059.84     1012.24     37.93 o 
  11   7  -9      113.47       91.55     12.19 o 
  12   7  -9      168.87      184.61     16.92 o 
   1   8  -9     1391.03     1451.39     44.19 o 
   2   8  -9      541.00      530.43     23.24 o 
   3   8  -9      812.81      757.49     29.30 o 
   4   8  -9       96.48       77.95      9.38 o 
   5   8  -9      554.77      556.13     48.02 o 
   6   8  -9        5.36        3.10      5.84 o 
   7   8  -9     1179.63     1192.76     40.60 o 
   8   8  -9      339.52      320.97     23.58 o 
   9   8  -9      183.11      150.33     14.11 o 
  10   8  -9       85.95      109.75     15.75 o 
  11   8  -9      134.97      138.98     24.65 o 
   0   9  -9      851.48      882.92     50.45 o 
   1   9  -9      369.89      359.04     19.66 o 
   2   9  -9      704.11      724.11     29.51 o 
   3   9  -9      820.02      801.52     51.08 o 
   4   9  -9      471.79      585.47     43.96 o 
   5   9  -9       20.05        0.13     13.76 o 
   6   9  -9       72.81       67.94     11.69 o 
   7   9  -9      237.29      242.77     16.76 o 
   8   9  -9      263.37      276.91     18.35 o 
   9   9  -9      163.18      147.23     14.47 o 
  10   9  -9      695.95      702.35     30.55 o 
   1  10  -9      377.37      426.57     21.63 o 
   2  10  -9      101.03       80.45     15.42 o 
   3  10  -9     1604.96     1630.66     92.11 o 
   4  10  -9       39.41       29.67     12.37 o 
   5  10  -9     1061.88     1033.32     49.30 o 
   6  10  -9      122.63      115.09     18.51 o 
   7  10  -9      741.48      732.11     40.81 o 
   8  10  -9      273.09      277.22     48.54 o 
   9  10  -9      219.03      242.20     19.85 o 
   0  11  -9     1517.52     1661.12     90.20 o 
   1  11  -9       46.31       77.48     16.99 o 
   2  11  -9      226.50      230.11     48.16 o 
   3  11  -9        0.63       16.25     14.14 o 
   4  11  -9      111.72      133.61     20.72 o 
   5  11  -9      292.03      362.15     30.12 o 
   6  11  -9        9.12       20.38     14.36 o 
   7  11  -9       99.76      115.74     20.22 o 
   1  12  -9       15.91        6.12     13.00 o 
   2  12  -9      165.75      157.89     24.46 o 
   3  12  -9      128.29      128.72     22.01 o 
   4  12  -9       19.81       12.49     14.27 o 
   0   0  -8       47.88       68.03      9.94 o 
   2   0  -8      106.59      159.70     10.45 o 
   4   0  -8     4028.38     4625.81    159.77 o 
   6   0  -8     2918.35     2660.28     98.02 o 
   8   0  -8     1435.08     1431.02     81.03 o 
  10   0  -8      832.06      652.11     32.00 o 
  12   0  -8      606.42      503.76     43.57 o 
  14   0  -8      863.67      887.51     61.92 o 
   1   1  -8      614.03      600.85     20.11 o 
   2   1  -8     2169.55     2227.01     56.29 o 
   3   1  -8     6968.73     7287.15    174.58 o 
   4   1  -8     4007.54     3896.50    113.30 o 
   5   1  -8     8349.63     8262.58    235.41 o 
   6   1  -8       87.21       71.64      6.57 o 
   7   1  -8     4064.52     3992.32     99.22 o 
   8   1  -8      755.06      709.98     22.19 o 
   9   1  -8     1625.85     1508.29     43.01 o 
  10   1  -8     2420.35     2485.48     75.80 o 
  11   1  -8     1513.51     1489.25     51.01 o 
  12   1  -8      126.77       85.45     13.91 o 
  13   1  -8      266.55      273.49     29.43 o 
  14   1  -8        1.51       -9.58      8.05 o 
  15   1  -8      579.43      616.11     35.68 o 
   0   2  -8    11815.39    11498.06    389.56 o 
   1   2  -8     3053.22     2817.18     82.08 o 
   2   2  -8     4288.94     4365.60     95.80 o 
   3   2  -8     3464.79     3570.75     87.11 o 
   4   2  -8     1903.82     2079.27     47.75 o 
   5   2  -8     1656.62     1622.98     37.94 o 
   6   2  -8      306.16      321.00     10.52 o 
   7   2  -8      792.95      785.93     20.50 o 
   8   2  -8     1977.51     1912.38     46.09 o 
   9   2  -8      547.90      563.36     22.97 o 
  10   2  -8      109.99      134.03     11.36 o 
  11   2  -8       31.82       28.48      8.24 o 
  12   2  -8     1687.40     1729.19     57.77 o 
  13   2  -8       32.18       29.57      9.13 o 
  14   2  -8      355.22      377.31     27.80 o 
  15   2  -8       26.93       24.28     12.15 o 
   1   3  -8     1314.66     1356.01     30.87 o 
   2   3  -8     3257.89     3099.78     65.15 o 
   3   3  -8     8069.64     8319.46    176.39 o 
   4   3  -8     2534.13     2772.22     66.92 o 
   5   3  -8     8315.66     7590.91    165.47 o 
   6   3  -8      512.26      464.38     14.02 o 
   7   3  -8     3521.69     3404.68     87.54 o 
   8   3  -8      413.09      401.09     15.06 o 
   9   3  -8     3997.18     3988.87     99.97 o 
  10   3  -8      205.22      236.68     20.55 o 
  11   3  -8       34.63       32.50      7.61 o 
  12   3  -8       22.07       19.29      9.33 o 
  13   3  -8      365.41      375.53     23.56 o 
  14   3  -8      226.51      248.15     19.17 o 
  15   3  -8      459.24      478.07     30.75 o 
   0   4  -8     4338.29     4161.90    114.58 o 
   1   4  -8     4644.15     4625.76    100.79 o 
   2   4  -8     4604.58     4494.10     94.05 o 
   3   4  -8      374.72      368.16     10.39 o 
   4   4  -8     1672.21     1764.09     53.61 o 
   5   4  -8      376.57      407.35     14.56 o 
   6   4  -8      507.12      482.37     17.02 o 
   7   4  -8      364.67      384.17     14.94 o 
   8   4  -8      251.33      254.45     12.88 o 
   9   4  -8      135.82      152.82     10.51 o 
  10   4  -8     2250.73     2171.69     58.64 o 
  11   4  -8      941.68      920.99     29.71 o 
  12   4  -8      692.53      664.40     23.93 o 
  13   4  -8      136.88      163.19     14.45 o 
  14   4  -8      445.76      525.33     30.99 o 
   1   5  -8      127.03      137.36     13.30 o 
   2   5  -8      984.69     1002.27     33.86 o 
   3   5  -8      320.03      277.92     10.44 o 
   4   5  -8      497.39      439.91     14.37 o 
   5   5  -8      810.38      743.84     26.12 o 
   6   5  -8     1260.56     1281.20     35.11 o 
   7   5  -8     2189.03     2063.52     54.99 o 
   8   5  -8      452.42      437.75     17.98 o 
   9   5  -8      317.45      300.49     14.89 o 
  10   5  -8      349.59      354.41     18.07 o 
  11   5  -8      674.84      693.39     24.40 o 
  12   5  -8       66.06       52.13      9.85 o 
  13   5  -8      178.39      188.60     16.29 o 
  14   5  -8       49.08       18.10      9.37 o 
   0   6  -8     3473.63     3353.84    103.12 o 
   1   6  -8     2993.22     2722.40     64.74 o 
   2   6  -8      629.39      592.33     17.27 o 
   3   6  -8      708.01      618.85     24.87 o 
   4   6  -8      105.46       95.48     12.23 o 
   5   6  -8     2439.63     2415.11     70.96 o 
   6   6  -8      179.64      196.97     12.80 o 
   7   6  -8      315.77      342.95     24.98 o 
   8   6  -8     1070.86     1027.60     31.76 o 
   9   6  -8      287.56      341.47     16.12 o 
  10   6  -8      942.24      955.46     33.76 o 
  11   6  -8     1232.01     1187.77     41.92 o 
  12   6  -8      427.70      477.46     40.11 o 
  13   6  -8       50.47       52.08     19.08 o 
   1   7  -8      166.48      151.11     11.00 o 
   2   7  -8      568.44      557.92     17.83 o 
   3   7  -8      346.03      348.99     14.40 o 
   4   7  -8      458.61      429.12     18.47 o 
   5   7  -8      298.09      307.29     14.75 o 
   6   7  -8      494.87      467.44     21.35 o 
   7   7  -8       98.29      130.51     11.14 o 
   8   7  -8      309.44      302.42     18.24 o 
   9   7  -8       95.31       96.84     11.18 o 
  10   7  -8      316.23      310.94     19.39 o 
  11   7  -8      227.74      196.66     38.69 o 
  12   7  -8      148.43      136.37     22.05 o 
   0   8  -8     4351.32     4295.36    206.40 o 
   1   8  -8     1568.48     1443.24     42.89 o 
   2   8  -8     1029.03     1044.29     34.98 o 
   3   8  -8     1248.21     1151.78     43.23 o 
   4   8  -8      483.50      447.68     33.54 o 
   5   8  -8       93.34       87.65     10.68 o 
   6   8  -8      321.39      347.03     21.45 o 
   7   8  -8      577.43      739.74     27.75 o 
   8   8  -8      557.75      598.59     25.13 o 
   9   8  -8      847.55      880.13     45.47 o 
  10   8  -8      264.96      262.06     18.74 o 
  11   8  -8      515.40      517.31     26.35 o 
  12   8  -8       45.18       38.95     18.21 o 
   1   9  -8      297.94      310.17     16.17 o 
   2   9  -8      272.65      305.58     18.56 o 
   3   9  -8      216.30      210.96     26.67 o 
   4   9  -8     1190.50     1189.98     50.67 o 
   5   9  -8      191.61      227.53     21.29 o 
   6   9  -8      415.47      402.68     24.15 o 
   7   9  -8      125.97       93.15     13.61 o 
   8   9  -8      407.08      436.77     22.67 o 
   9   9  -8       31.38       30.67      9.03 o 
  10   9  -8       29.64       10.20      8.39 o 
  11   9  -8        5.22       12.30      8.97 o 
   0  10  -8      913.38      897.36     46.63 o 
   1  10  -8     2014.47     1966.08     65.86 o 
   2  10  -8      349.67      397.75     43.96 o 
   3  10  -8      191.08      198.03     23.67 o 
   4  10  -8      185.96      184.72     22.10 o 
   5  10  -8      368.97      420.27     28.82 o 
   6  10  -8      356.28      348.98     46.25 o 
   7  10  -8      203.82      264.21     28.42 o 
   8  10  -8      155.65      137.62     16.86 o 
   9  10  -8      334.85      412.67     23.73 o 
   1  11  -8      385.61      429.56     28.67 o 
   2  11  -8      338.64      347.67     45.48 o 
   3  11  -8      147.93      127.66     19.33 o 
   4  11  -8      618.43      633.09     76.83 o 
   5  11  -8       99.66      106.27     18.68 o 
   6  11  -8      392.54      406.98     42.04 o 
   7  11  -8       77.24       74.48     29.43 o 
   8  11  -8      228.44      255.86     31.26 o 
   1  12  -8      356.14      417.29     29.74 o 
   2  12  -8      183.97      243.32     25.86 o 
   3  12  -8      279.09      302.89     30.20 o 
   4  12  -8       17.15       17.67     13.67 o 
   5  12  -8       14.57       18.99     15.49 o 
   2   0  -7     5026.24     4841.48    170.07 o 
   4   0  -7    33384.89    34163.24   1147.96 o 
   6   0  -7     1636.35     2001.78     68.88 o 
   8   0  -7     5434.50     5523.81    278.25 o 
  10   0  -7     1518.75     1570.15     58.11 o 
  12   0  -7      535.01      632.95     44.34 o 
  14   0  -7      842.15      789.66     61.15 o 
   0   1  -7     2869.92     2891.74    101.11 o 
   1   1  -7     2860.80     2627.40     57.56 o 
   2   1  -7      417.34      387.04     12.19 o 
   3   1  -7     4313.37     4920.50    115.27 o 
   4   1  -7     1552.21     1840.91     55.78 o 
   5   1  -7      404.90      382.17     12.53 o 
   6   1  -7      900.86      870.22     25.11 o 
   7   1  -7     1000.17      967.48     26.54 o 
   8   1  -7      381.36      329.81     12.96 o 
   9   1  -7      909.77      925.00     26.07 o 
  10   1  -7      461.43      449.91     23.88 o 
  11   1  -7      227.04      221.04     22.91 o 
  12   1  -7       22.92        9.24      5.64 o 
  13   1  -7     1257.77     1222.10     53.78 o 
  14   1  -7        3.51       -5.10      8.37 o 
  15   1  -7      185.51      199.30     21.08 o 
   1   2  -7      121.35      131.72      5.87 o 
   2   2  -7     6301.02     6633.58    138.73 o 
   3   2  -7     2263.57     2444.79     54.08 o 
   4   2  -7     2862.39     3190.90     68.29 o 
   5   2  -7      726.90      776.12     20.04 o 
   6   2  -7    15221.43    15405.91    322.27 o 
   7   2  -7     1510.53     1456.48     34.74 o 
   8   2  -7      825.41      994.50     23.61 o 
   9   2  -7      224.51      203.51     11.32 o 
  10   2  -7     3123.09     3117.95     78.03 o 
  11   2  -7      981.22      958.19     41.70 o 
  12   2  -7      571.98      538.78     26.70 o 
  13   2  -7       85.44       77.99     10.29 o 
  14   2  -7      922.75      875.27     44.85 o 
  15   2  -7       27.05       25.08     11.07 o 
   0   3  -7     7828.69     8032.31    210.84 o 
   1   3  -7     9893.24    10879.86    242.18 o 
   2   3  -7     1889.39     1980.59     42.08 o 
   3   3  -7     4947.76     5207.22     97.85 o 
   4   3  -7     3653.42     3727.90     89.90 o 
   5   3  -7      459.54      466.66     13.21 o 
   6   3  -7     1899.89     1853.02     42.29 o 
   7   3  -7      523.97      508.72     17.61 o 
   8   3  -7     2020.28     2005.56     52.66 o 
   9   3  -7      256.83      191.87     11.63 o 
  10   3  -7      381.16      390.96     15.77 o 
  11   3  -7     4013.09     3899.58     97.93 o 
  12   3  -7      512.12      462.95     18.59 o 
  13   3  -7      640.06      607.46     26.43 o 
  14   3  -7      130.96      131.16     13.62 o 
  15   3  -7      349.53      382.45     28.59 o 
   1   4  -7      901.57      952.66     22.66 o 
   2   4  -7     1222.14     1229.10     32.53 o 
   3   4  -7     2702.13     2853.31     61.47 o 
   4   4  -7     5180.61     5114.92    105.38 o 
   5   4  -7      506.80      429.28     14.85 o 
   6   4  -7     1916.31     2062.39     52.34 o 
   7   4  -7      234.52      240.59     11.65 o 
   8   4  -7     3486.20     3531.42     88.12 o 
   9   4  -7     1640.41     1558.12     43.22 o 
  10   4  -7     1178.50     1255.41     36.39 o 
  11   4  -7     1176.80     1241.25     36.72 o 
  12   4  -7      159.85      190.57     12.91 o 
  13   4  -7       78.24      102.50     19.64 o 
  14   4  -7      235.93      199.15     16.77 o 
   0   5  -7     2414.72     2459.00     72.84 o 
   1   5  -7     3653.86     3866.12     76.24 o 
   2   5  -7     2204.92     2093.80     48.04 o 
   3   5  -7     1044.30     1118.84     26.94 o 
   4   5  -7      824.23      818.47     25.12 o 
   5   5  -7     1207.17     1157.10     35.17 o 
   6   5  -7      964.25      928.92     27.44 o 
   7   5  -7     1442.87     1373.23     38.66 o 
   8   5  -7      293.43      266.54     13.44 o 
   9   5  -7      856.78      898.05     27.74 o 
  10   5  -7     1302.80     1377.07     39.06 o 
  11   5  -7     1137.81     1107.59     34.17 o 
  12   5  -7      421.53      440.96     22.77 o 
  13   5  -7      630.77      628.11     27.42 o 
  14   5  -7      112.44      124.69     13.70 o 
   1   6  -7     2040.92     2012.85     48.94 o 
   2   6  -7       85.87       77.40      6.28 o 
   3   6  -7      392.31      370.43     14.40 o 
   4   6  -7       96.04      106.56      7.85 o 
   5   6  -7      345.24      316.08     17.11 o 
   6   6  -7      839.42      889.51     29.38 o 
   7   6  -7     2102.97     2088.60     55.04 o 
   8   6  -7      208.53      208.93     12.21 o 
   9   6  -7      568.54      491.89     19.16 o 
  10   6  -7       82.09      118.39     12.19 o 
  11   6  -7      297.52      327.76     19.38 o 
  12   6  -7      171.24      174.79     15.43 o 
  13   6  -7      271.84      307.57     20.26 o 
   0   7  -7     2244.08     2656.41    117.72 o 
   1   7  -7     1190.07     1267.23     33.48 o 
   2   7  -7     1254.70     1360.47     32.18 o 
   3   7  -7      787.88      794.06     29.68 o 
   4   7  -7      476.87      485.05     20.94 o 
   5   7  -7      567.68      624.54     20.28 o 
   6   7  -7      508.13      495.38     24.59 o 
   7   7  -7      245.06      251.20     24.61 o 
   8   7  -7      852.38      810.27     30.49 o 
   9   7  -7      807.50      795.08     30.63 o 
  10   7  -7     1176.43     1156.16     41.35 o 
  11   7  -7      487.00      506.90     25.07 o 
  12   7  -7      263.49      298.99     20.37 o 
  13   7  -7        8.61       -0.16      7.58 o 
   1   8  -7       82.59       76.85      8.72 o 
   2   8  -7       66.85       82.21      8.87 o 
   3   8  -7     1166.27     1144.30     34.00 o 
   4   8  -7      557.79      592.49     25.06 o 
   5   8  -7     1104.50     1027.15     38.62 o 
   6   8  -7       31.96       16.40      7.51 o 
   7   8  -7      539.44      527.56     32.82 o 
   8   8  -7       81.00       99.16     14.64 o 
   9   8  -7      850.81      831.88     32.31 o 
  10   8  -7      124.95      138.47     16.06 o 
  11   8  -7       77.42       94.68     12.59 o 
  12   8  -7       23.60       12.35     10.60 o 
   0   9  -7     4115.57     4370.14    158.06 o 
   1   9  -7     2756.09     2819.71     81.14 o 
   2   9  -7     1017.81     1033.72     34.91 o 
   3   9  -7      180.71      203.53     19.07 o 
   4   9  -7      328.43      348.73     35.93 o 
   5   9  -7     1290.01     1213.05     54.39 o 
   6   9  -7      463.90      443.93     24.85 o 
   7   9  -7      216.10      290.56     21.60 o 
   8   9  -7      607.94      613.16     31.45 o 
   9   9  -7      371.51      352.77     40.99 o 
  10   9  -7      679.12      656.16     28.91 o 
  11   9  -7      195.73      164.44     16.01 o 
   1  10  -7      615.10      631.34     25.10 o 
   2  10  -7       11.49       -4.08     13.00 o 
   3  10  -7      756.82      712.32     39.16 o 
   4  10  -7      257.09      229.13     30.96 o 
   5  10  -7      674.69      705.60     47.78 o 
   6  10  -7       84.93       89.12     17.64 o 
   7  10  -7      980.13     1036.39     55.80 o 
   8  10  -7       73.18       47.45     11.40 o 
   9  10  -7      112.89      107.23     15.35 o 
  10  10  -7       36.43       46.47     10.84 o 
   0  11  -7      965.19      914.42     84.09 o 
   1  11  -7       15.27       26.60     19.88 o 
   2  11  -7      940.92      879.08     69.56 o 
   3  11  -7      177.39      191.92     21.75 o 
   4  11  -7      221.64      205.39     22.76 o 
   5  11  -7      116.50       93.13     18.71 o 
   6  11  -7       33.14       45.66     16.13 o 
   7  11  -7      283.20      288.70     64.59 o 
   8  11  -7      268.99      341.61     43.19 o 
   1  12  -7      255.55      288.19     63.45 o 
   2  12  -7      142.43      149.36     21.12 o 
   3  12  -7      495.69      495.57     34.12 o 
   4  12  -7       45.47       64.97     16.19 o 
   5  12  -7      371.04      409.82     32.51 o 
   6  12  -7       12.75       13.24     14.52 o 
   1  13  -7      220.04      225.51     48.92 o 
   0   0  -6     2280.18     2362.11    121.55 o 
   2   0  -6     3631.38     3372.51    116.15 o 
   4   0  -6     7495.41     7804.48    260.88 o 
   6   0  -6     3099.58     2915.56    156.71 o 
   8   0  -6     3571.23     3023.39    253.79 o 
  12   0  -6      501.93      424.26     38.99 o 
  14   0  -6      136.91      177.35     25.99 o 
   1   1  -6      834.74      900.48     21.13 o 
   2   1  -6     2446.02     2548.85     63.17 o 
   3   1  -6     5226.67     5297.75    129.28 o 
   4   1  -6     1341.65     1624.37     36.12 o 
   5   1  -6     3079.33     3511.23     73.18 o 
   6   1  -6     1133.16     1130.02     27.55 o 
   7   1  -6      514.13      629.46     17.26 o 
   8   1  -6        8.16       12.79      3.78 o 
   9   1  -6      502.87      452.40     16.41 o 
  10   1  -6      145.76      165.69     11.69 o 
  11   1  -6      737.97      712.94     27.67 o 
  12   1  -6       37.63       23.91     10.32 o 
  13   1  -6      799.50      822.77     39.46 o 
  14   1  -6      207.12      248.22     21.85 o 
  15   1  -6     1058.86     1171.12     53.24 o 
   1   2  -6     3405.69     3491.09     83.23 o 
   2   2  -6     4265.79     4431.77     82.34 o 
   3   2  -6     8650.08     9050.35    192.90 o 
   4   2  -6     3291.16     3456.14     77.56 o 
   5   2  -6      457.25      473.17     13.10 o 
   6   2  -6      111.28      106.33      6.87 o 
   7   2  -6     2100.96     2044.69     45.45 o 
   8   2  -6      540.20      557.96     16.75 o 
   9   2  -6      237.15      243.96     11.81 o 
  10   2  -6      957.93      854.13     28.10 o 
  11   2  -6      561.93      639.63     21.19 o 
  12   2  -6     1396.18     1409.66     47.28 o 
  13   2  -6       75.53       70.33     13.88 o 
  14   2  -6      174.66      152.45     17.20 o 
  15   2  -6       20.71       21.69     10.77 o 
   1   3  -6      474.42      503.03     12.61 o 
   2   3  -6     1370.58     1416.66     30.18 o 
   3   3  -6     1245.57     1162.95     26.21 o 
   4   3  -6     1124.08     1135.59     31.86 o 
   5   3  -6     3738.38     3636.12     79.74 o 
   6   3  -6      460.80      404.70     12.18 o 
   7   3  -6     3053.92     2882.05     74.94 o 
   8   3  -6      735.21      657.44     21.05 o 
   9   3  -6      631.87      536.63     22.73 o 
  10   3  -6     2169.63     2211.50     58.38 o 
  11   3  -6       28.92       38.75      6.86 o 
  12   3  -6      104.38       88.97     10.52 o 
  13   3  -6      507.15      533.34     20.45 o 
  14   3  -6       62.55       44.18     12.65 o 
  15   3  -6      628.74      545.04     49.69 o 
   0   4  -6      942.96      940.35     29.68 o 
   1   4  -6     4064.22     3913.03     79.01 o 
   2   4  -6     3212.94     3519.66     83.14 o 
   3   4  -6     2509.27     2809.49     59.43 o 
   4   4  -6      981.69      955.86     23.89 o 
   5   4  -6      442.80      400.48     12.69 o 
   6   4  -6      639.04      665.31     22.40 o 
   7   4  -6      231.71      225.49     13.68 o 
   8   4  -6      649.64      663.19     21.80 o 
   9   4  -6     2014.47     2061.83     53.75 o 
  10   4  -6     1339.62     1337.64     38.13 o 
  11   4  -6      193.91      231.87     12.88 o 
  12   4  -6      690.05      680.46     30.56 o 
  13   4  -6      178.45      196.30     13.37 o 
  14   4  -6       94.61      110.78     13.18 o 
  15   4  -6       36.97       34.13      9.83 o 
   1   5  -6     1918.20     2134.84     44.00 o 
   2   5  -6     1178.92     1119.00     28.97 o 
   3   5  -6     1322.42     1155.82     31.63 o 
   4   5  -6     2627.46     2889.28     62.37 o 
   5   5  -6      810.67      786.66     54.43 o 
   6   5  -6     1286.34     1220.66     33.33 o 
   7   5  -6      422.00      420.77     29.35 o 
   8   5  -6     2133.16     2182.15     55.50 o 
   9   5  -6     1208.40     1140.19     34.22 o 
  10   5  -6      105.45      101.79      9.71 o 
  11   5  -6       70.41       73.23      8.61 o 
  12   5  -6      218.76      211.55     16.15 o 
  13   5  -6      372.09      419.41     34.84 o 
  14   5  -6      368.30      354.08     22.16 o 
   0   6  -6     3166.22     3134.73    114.46 o 
   1   6  -6     1608.25     1426.17     32.58 o 
   2   6  -6      756.14      869.08     22.40 o 
   3   6  -6      447.13      381.00     22.49 o 
   4   6  -6      364.08      398.76     15.72 o 
   5   6  -6      196.38      191.51     14.22 o 
   6   6  -6      236.43      251.62     16.44 o 
   7   6  -6     1587.46     1548.01     42.49 o 
   8   6  -6      122.26      145.40     10.08 o 
   9   6  -6     1124.65     1198.16     34.65 o 
  10   6  -6     1443.80     1590.29     50.53 o 
  11   6  -6     1183.88     1177.05     41.16 o 
  12   6  -6      196.86      186.81     15.67 o 
  13   6  -6      245.50      281.53     19.79 o 
  14   6  -6       20.26       11.46      9.03 o 
   1   7  -6      121.22      123.65     10.72 o 
   2   7  -6     1928.56     2054.34     47.88 o 
   3   7  -6      102.95      133.27      7.91 o 
   4   7  -6      620.40      537.62     30.50 o 
   5   7  -6      106.16       81.77      7.48 o 
   6   7  -6      628.63      593.66     27.20 o 
   7   7  -6      124.70      141.43     15.67 o 
   8   7  -6      674.70      634.02     28.14 o 
   9   7  -6      478.18      493.07     21.90 o 
  10   7  -6      354.47      362.77     20.11 o 
  11   7  -6      105.12      104.58     23.93 o 
  12   7  -6      286.83      297.43     20.44 o 
  13   7  -6       87.19       82.48     12.78 o 
   0   8  -6      396.66      381.29     22.04 o 
   1   8  -6     2080.86     2037.65     61.63 o 
   2   8  -6      384.98      386.10     15.97 o 
   3   8  -6      360.61      331.68     13.29 o 
   4   8  -6      203.44      193.97     14.06 o 
   5   8  -6      945.30      960.64     37.95 o 
   6   8  -6      682.43      668.04     29.54 o 
   7   8  -6      154.98      176.54     14.30 o 
   8   8  -6      734.91      768.00     34.33 o 
   9   8  -6      597.96      610.49     26.12 o 
  10   8  -6      222.09      242.67     21.35 o 
  11   8  -6      534.04      575.10     26.25 o 
  12   8  -6      167.89      170.10     15.85 o 
   1   9  -6     1382.10     1325.70     47.62 o 
   2   9  -6      455.74      495.67     36.85 o 
   3   9  -6      240.52      199.01     21.14 o 
   4   9  -6     1375.01     1350.09     64.36 o 
   5   9  -6      177.44      155.62     18.00 o 
   6   9  -6      790.52      821.42     34.35 o 
   7   9  -6      232.99      231.28     27.85 o 
   8   9  -6      391.87      421.24     35.31 o 
   9   9  -6        9.78        1.57     11.18 o 
  10   9  -6       26.21       22.61     12.69 o 
  11   9  -6      298.75      332.46     21.75 o 
   0  10  -6     1462.97     1489.67    133.39 o 
   1  10  -6     1591.01     1463.75     44.40 o 
   2  10  -6      224.44      200.91     22.56 o 
   3  10  -6      478.50      417.14     27.18 o 
   4  10  -6       68.94       82.87     16.60 o 
   5  10  -6      156.42      170.56     19.65 o 
   6  10  -6      138.96      160.26     22.35 o 
   7  10  -6       50.86       56.90     11.51 o 
   8  10  -6      147.29      138.72     15.92 o 
   9  10  -6      584.46      624.87     31.37 o 
  10  10  -6       68.98       87.24     14.20 o 
   1  11  -6       20.36       22.30     10.98 o 
   2  11  -6       60.89       87.46     20.26 o 
   3  11  -6       92.44       81.84     16.42 o 
   4  11  -6      775.59      830.51     42.41 o 
   5  11  -6       40.57       31.90     13.64 o 
   6  11  -6      552.03      600.32     35.63 o 
   7  11  -6        6.88       11.54     21.40 o 
   8  11  -6      562.97      591.05     41.66 o 
   0  12  -6      758.79      747.62     75.68 o 
   1  12  -6      359.50      407.44     74.91 o 
   2  12  -6      205.53      195.14     23.86 o 
   3  12  -6      193.15      185.35     21.49 o 
   4  12  -6      108.22      126.33     20.46 o 
   5  12  -6      130.51      124.28     21.98 o 
   6  12  -6       28.05       25.42     15.29 o 
   1  13  -6      169.25      220.16     49.69 o 
   2  13  -6       59.90       58.86     38.99 o 
   3  13  -6       11.35       10.48     13.54 o 
   2   0  -5    30372.05    31727.35   1051.80 o 
   4   0  -5     3592.08     4033.84    130.95 o 
   6   0  -5    12623.49    12597.14    626.07 o 
   8   0  -5     2037.14     1850.85     72.68 o 
  10   0  -5     2646.12     2736.50     96.39 o 
  12   0  -5      381.87      436.49     34.40 o 
  14   0  -5      809.79      856.17     60.39 o 
  16   0  -5      377.58      397.51     40.52 o 
   0   1  -5     4420.79     4685.10    159.06 o 
   1   1  -5     6438.66     6267.45    123.47 o 
   2   1  -5     5388.01     5778.92    137.16 o 
   3   1  -5    10597.72    10357.20    226.38 o 
   4   1  -5      159.47      175.47      6.17 o 
   5   1  -5      527.43      465.01     12.80 o 
   6   1  -5     1522.23     1507.62     34.01 o 
   7   1  -5     1180.26     1185.42     27.74 o 
   8   1  -5      578.14      549.39     15.47 o 
   9   1  -5     3030.20     3030.24     76.65 o 
  10   1  -5      995.33      989.10     28.76 o 
  11   1  -5     1598.57     1500.35     49.99 o 
  12   1  -5      912.02      904.37     42.70 o 
  13   1  -5     1312.16     1340.63     58.11 o 
  14   1  -5      185.34      168.80     30.96 o 
  15   1  -5      252.47      220.74     21.60 o 
  16   1  -5       38.00       32.64     11.54 o 
   1   2  -5     1863.03     1991.96     41.64 o 
   2   2  -5     1988.11     1905.75     39.06 o 
   3   2  -5     4283.83     4831.27    102.75 o 
   4   2  -5    19714.60    19959.97    411.95 o 
   5   2  -5     4044.15     4314.80     93.85 o 
   6   2  -5     7928.42     8134.80    168.36 o 
   7   2  -5        1.89       17.18      5.61 o 
   8   2  -5     5146.34     4933.17    106.27 o 
   9   2  -5     1377.28     1395.68     37.74 o 
  10   2  -5      720.59      726.59     22.70 o 
  11   2  -5       84.28       91.83      8.49 o 
  12   2  -5      439.82      434.41     24.37 o 
  13   2  -5       37.93       35.48     11.25 o 
  14   2  -5       42.83       39.71     22.17 o 
  15   2  -5       29.45       18.59     10.23 o 
   0   3  -5     1892.13     2024.10     58.61 o 
   1   3  -5     2840.43     2875.78     62.44 o 
   2   3  -5     3229.90     2962.10     64.28 o 
   3   3  -5     4026.27     4691.92     86.23 o 
   4   3  -5     1118.06     1159.96     32.75 o 
   5   3  -5     3852.68     3959.75     76.40 o 
   6   3  -5     1321.74     1314.52     30.78 o 
   7   3  -5     1254.48     1210.48     28.85 o 
   8   3  -5      450.79      410.84     15.05 o 
   9   3  -5     2907.20     2912.63     73.06 o 
  10   3  -5      315.28      322.08     13.98 o 
  11   3  -5     1216.60     1117.95     34.64 o 
  12   3  -5       49.10       49.05      7.25 o 
  13   3  -5     1968.37     1962.70     53.02 o 
  14   3  -5      135.89      121.74     11.70 o 
  15   3  -5      184.71      151.36     27.52 o 
   1   4  -5      186.64      208.68      6.45 o 
   2   4  -5     4499.49     4589.72    106.65 o 
   3   4  -5      598.77      578.24     16.39 o 
   4   4  -5     2360.63     2471.93     58.57 o 
   5   4  -5     3094.34     3175.04     71.78 o 
   6   4  -5     6624.94     6118.48    152.17 o 
   7   4  -5     2797.25     2596.64     68.00 o 
   8   4  -5      101.14       91.98      7.63 o 
   9   4  -5       91.59      103.67      8.31 o 
  10   4  -5     1230.97     1184.81     33.60 o 
  11   4  -5      238.23      213.64     12.41 o 
  12   4  -5       48.52       59.65      8.04 o 
  13   4  -5      179.68      173.11     14.52 o 
  14   4  -5      342.87      324.04     20.54 o 
  15   4  -5      125.92      171.12     15.84 o 
   0   5  -5     8212.56     8827.97    288.58 o 
   1   5  -5     8528.46     9217.86    177.46 o 
   2   5  -5     3857.74     4137.63     88.59 o 
   3   5  -5     1791.16     1843.63     41.76 o 
   4   5  -5      813.45      876.32     22.37 o 
   5   5  -5      947.64      833.58     24.20 o 
   6   5  -5      915.99      929.99     37.62 o 
   7   5  -5      116.67      132.11      8.49 o 
   8   5  -5      524.76      550.82     18.78 o 
   9   5  -5     1892.31     1835.67     49.97 o 
  10   5  -5      357.18      424.05     16.29 o 
  11   5  -5     1466.80     1493.84     48.85 o 
  12   5  -5      349.49      305.46     19.35 o 
  13   5  -5      175.44      203.88     16.02 o 
  14   5  -5      169.99      158.78     15.25 o 
   1   6  -5      403.14      400.18     11.55 o 
   2   6  -5      186.89      181.80      9.85 o 
   3   6  -5     1668.92     1652.24     44.48 o 
   4   6  -5     2944.76     2729.67     63.68 o 
   5   6  -5      815.10      797.86     25.65 o 
   6   6  -5       13.65       -5.71      6.03 o 
   7   6  -5      552.61      541.51     19.01 o 
   8   6  -5      684.19      604.67     21.87 o 
   9   6  -5     1599.08     1470.16     51.75 o 
  10   6  -5     1069.36     1035.66     37.06 o 
  11   6  -5      209.64      206.59     15.57 o 
  12   6  -5      310.23      351.80     20.71 o 
  13   6  -5      235.54      274.53     19.03 o 
  14   6  -5       30.38       12.35     10.06 o 
   0   7  -5     6724.48     6569.66    208.89 o 
   1   7  -5     1264.95     1181.81     31.41 o 
   2   7  -5     4067.36     4169.56     92.33 o 
   3   7  -5      186.64      210.46      9.19 o 
   4   7  -5      353.06      360.68     12.02 o 
   5   7  -5      453.70      420.16     20.49 o 
   6   7  -5      839.84      780.38     31.67 o 
   7   7  -5      574.29      531.76     42.45 o 
   8   7  -5      200.63      178.15     15.08 o 
   9   7  -5     1092.48     1085.12     39.55 o 
  10   7  -5      693.79      694.30     36.53 o 
  11   7  -5      211.24      203.89     26.36 o 
  12   7  -5      802.73      801.12     32.80 o 
  13   7  -5      498.76      506.38     26.04 o 
   1   8  -5     3251.09     3165.71     78.97 o 
   2   8  -5        6.90       11.54      4.44 o 
   3   8  -5      269.52      224.60     10.79 o 
   4   8  -5      213.51      165.57     18.54 o 
   5   8  -5      831.50      747.12     43.67 o 
   6   8  -5      352.44      331.36     32.34 o 
   7   8  -5     2046.82     1876.09     65.11 o 
   8   8  -5      114.80       98.08     11.65 o 
   9   8  -5      133.13       83.75     12.10 o 
  10   8  -5      145.88      128.96     14.18 o 
  11   8  -5      251.07      225.33     17.44 o 
  12   8  -5       27.96       35.86     10.13 o 
   0   9  -5     3569.05     3546.64    129.61 o 
   1   9  -5     1445.40     1487.14     42.62 o 
   2   9  -5     2982.60     2921.41     86.52 o 
   3   9  -5     1209.43     1166.97     44.79 o 
   4   9  -5      346.91      357.35     18.85 o 
   5   9  -5      587.34      606.78     32.38 o 
   6   9  -5      764.42      744.98     35.96 o 
   7   9  -5      445.25      455.95     33.96 o 
   8   9  -5      475.58      496.81     34.40 o 
   9   9  -5      152.81      189.18     17.80 o 
  10   9  -5      896.09      875.67     37.43 o 
  11   9  -5       48.59       45.36     10.42 o 
   1  10  -5      402.50      439.11     18.79 o 
   2  10  -5       44.42       45.47     11.11 o 
   3  10  -5      743.36      814.83     38.75 o 
   4  10  -5       74.22       60.16     17.20 o 
   5  10  -5      863.95      790.32     45.60 o 
   6  10  -5      245.76      219.75     17.13 o 
   7  10  -5      590.12      646.81     29.45 o 
   8  10  -5       56.08       43.35     10.82 o 
   9  10  -5      732.27      692.98     31.90 o 
  10  10  -5       11.82       14.12     12.16 o 
   0  11  -5     1494.33     1576.27    105.49 o 
   1  11  -5       88.50       85.82     14.40 o 
   2  11  -5      466.84      431.11     26.01 o 
   3  11  -5       18.40       29.66     11.91 o 
   4  11  -5      190.67      170.12     25.99 o 
   5  11  -5       87.80       90.56     16.62 o 
   6  11  -5       29.46       46.05     16.38 o 
   7  11  -5      269.72      282.28     26.77 o 
   8  11  -5      552.32      535.08     52.75 o 
   9  11  -5       30.03       18.40     10.11 o 
   1  12  -5      296.05      302.90     34.60 o 
   2  12  -5       66.41       40.64     14.16 o 
   3  12  -5      210.88      212.85     22.18 o 
   4  12  -5       15.84       21.81     13.03 o 
   5  12  -5      567.83      588.74     53.89 o 
   6  12  -5       45.56       58.68     18.28 o 
   7  12  -5      430.32      506.49     36.53 o 
   0  13  -5      482.23      537.40     61.92 o 
   1  13  -5       89.30       83.32     46.63 o 
   2  13  -5      323.12      380.69     80.27 o 
   3  13  -5        8.91       12.97     12.92 o 
   4  13  -5       73.54       67.54     17.71 o 
   0   0  -4    19331.46    22861.00    733.98 o 
   2   0  -4    33528.02    35425.67   1184.37 o 
   4   0  -4     5908.00     6071.15    302.72 o 
   6   0  -4     3956.52     3923.85    203.34 o 
   8   0  -4      146.84      137.35     10.99 o 
  10   0  -4     1929.09     1885.88     75.62 o 
  12   0  -4     1769.39     1840.76    101.67 o 
  14   0  -4       12.54       14.52     11.47 o 
  16   0  -4       65.80       64.98     19.11 o 
   1   1  -4     6175.21     6655.89    140.92 o 
   2   1  -4     2107.97     2148.47     52.93 o 
   3   1  -4     6391.38     6818.84    141.86 o 
   4   1  -4     7886.20     7959.09    167.95 o 
   5   1  -4     9801.16    10436.03    210.54 o 
   6   1  -4      701.80      667.73     17.06 o 
   7   1  -4     4706.43     4591.85    102.08 o 
   8   1  -4       39.64       43.24      4.15 o 
   9   1  -4     1103.30     1096.45     27.19 o 
  10   1  -4       11.89        8.70      3.86 o 
  11   1  -4      162.70      163.10     14.71 o 
  12   1  -4      159.93      157.57     15.68 o 
  13   1  -4      503.65      529.06     27.83 o 
  14   1  -4       48.92       55.72     11.61 o 
  15   1  -4     1327.57     1418.20     59.46 o 
  16   1  -4      112.33      143.59     17.81 o 
   0   2  -4     4241.14     4848.48    127.91 o 
   1   2  -4     2718.29     2618.99     56.73 o 
   2   2  -4    10488.41    10865.93    201.13 o 
   3   2  -4     4455.94     4570.49     87.43 o 
   4   2  -4     7057.61     7107.86    149.70 o 
   5   2  -4     2394.76     2208.94     48.99 o 
   6   2  -4       95.46       94.74      4.88 o 
   7   2  -4     1114.11     1133.96     26.71 o 
   8   2  -4      473.23      456.73     13.67 o 
   9   2  -4     1153.08     1164.70     31.47 o 
  10   2  -4     2509.64     2791.83     67.30 o 
  11   2  -4      338.88      328.26     17.87 o 
  12   2  -4      524.78      507.05     18.77 o 
  13   2  -4      329.10      382.17     19.08 o 
  14   2  -4      221.65      208.35     18.46 o 
  15   2  -4       67.21       60.63     13.23 o 
  16   2  -4        3.51       -4.59     14.52 o 
   1   3  -4     8889.31     9532.94    182.60 o 
   2   3  -4     1421.11     1406.54     30.88 o 
   3   3  -4     6608.92     6353.25    124.73 o 
   4   3  -4     2189.23     2402.86     57.53 o 
   5   3  -4     4769.60     5139.47    107.44 o 
   6   3  -4     3460.23     3459.53     76.63 o 
   7   3  -4     1087.54     1075.11     26.13 o 
   8   3  -4     1966.17     1954.73     50.29 o 
   9   3  -4      249.78      204.84     11.02 o 
  10   3  -4      855.71      860.18     26.00 o 
  11   3  -4        0.57        6.03      4.66 o 
  12   3  -4       66.27       68.29      7.98 o 
  13   3  -4      767.00      774.25     25.73 o 
  14   3  -4      632.87      623.10     25.07 o 
  15   3  -4      499.87      496.74     28.82 o 
   0   4  -4     9125.55     8762.21    301.76 o 
   1   4  -4     5788.32     6681.33    123.21 o 
   2   4  -4    12543.66    12877.48    286.66 o 
   3   4  -4      768.65      701.51     18.38 o 
   4   4  -4     2352.37     2363.08     51.56 o 
   5   4  -4      472.37      455.62     16.28 o 
   6   4  -4       62.20       73.54      6.39 o 
   7   4  -4      908.04      868.78     24.75 o 
   8   4  -4      134.59      161.25      9.16 o 
   9   4  -4      911.12      923.32     27.06 o 
  10   4  -4     1186.07     1150.67     33.99 o 
  11   4  -4      431.21      459.32     17.22 o 
  12   4  -4      503.17      504.38     19.07 o 
  13   4  -4      256.44      315.20     18.64 o 
  14   4  -4      101.70      126.04     13.07 o 
  15   4  -4      120.28      119.19     13.38 o 
   1   5  -4     4488.08     4359.65     95.23 o 
   2   5  -4     2027.01     2182.37     45.81 o 
   3   5  -4     1745.49     1761.90     39.70 o 
   4   5  -4     1508.50     1475.09     35.92 o 
   5   5  -4     1512.07     1418.83     34.57 o 
   6   5  -4     3861.61     3925.29     87.27 o 
   7   5  -4      948.91      993.78     49.65 o 
   8   5  -4     2148.64     2126.87     55.03 o 
   9   5  -4      210.87      172.50     15.89 o 
  10   5  -4      876.54      942.69     28.41 o 
  11   5  -4       68.93       64.28      9.41 o 
  12   5  -4      615.37      604.43     25.10 o 
  13   5  -4      461.35      467.27     27.88 o 
  14   5  -4      154.30      134.87     16.11 o 
  15   5  -4      306.73      324.59     26.24 o 
   0   6  -4     1667.85     1513.23     46.31 o 
   1   6  -4     1486.51     1461.18     46.51 o 
   2   6  -4     9195.91     9438.32    192.44 o 
   3   6  -4      254.93      254.45     11.14 o 
   4   6  -4      735.64      643.39     18.20 o 
   5   6  -4     2421.30     2253.80     63.46 o 
   6   6  -4       45.00       49.11      7.32 o 
   7   6  -4      287.64      325.51     13.81 o 
   8   6  -4      257.72      238.26     18.50 o 
   9   6  -4     3132.85     3136.31     89.31 o 
  10   6  -4     1625.42     1577.64     51.28 o 
  11   6  -4      298.12      337.24     27.78 o 
  12   6  -4       54.90       62.54      9.85 o 
  13   6  -4      425.46      494.29     23.82 o 
  14   6  -4      205.82      197.28     31.73 o 
   1   7  -4     1783.79     1695.43     39.15 o 
   2   7  -4     1934.82     1956.16     51.12 o 
   3   7  -4      518.74      464.81     14.32 o 
   4   7  -4     1303.04     1445.96     36.32 o 
   5   7  -4     1128.33     1213.14     33.51 o 
   6   7  -4      992.12      938.70     46.48 o 
   7   7  -4     2469.81     2497.57     81.03 o 
   8   7  -4      817.57      958.34     36.62 o 
   9   7  -4      106.52      132.01     14.30 o 
  10   7  -4      157.89      142.97     13.06 o 
  11   7  -4       55.05       47.41      9.54 o 
  12   7  -4       81.88       95.10     12.21 o 
  13   7  -4        7.06        9.54     10.90 o 
   0   8  -4     1088.85     1046.96     42.85 o 
   1   8  -4     3291.68     3047.32     84.23 o 
   2   8  -4      388.61      376.26     14.04 o 
   3   8  -4     1174.03      989.42     29.99 o 
   4   8  -4      162.28      213.06     14.55 o 
   5   8  -4       58.18       74.83      9.00 o 
   6   8  -4      199.42      259.47     17.48 o 
   7   8  -4      774.33      816.02     34.26 o 
   8   8  -4      607.26      658.69     30.35 o 
   9   8  -4      228.15      272.40     19.99 o 
  10   8  -4      294.75      333.25     26.66 o 
  11   8  -4      833.14      875.24     34.00 o 
  12   8  -4      385.49      377.77     22.60 o 
  13   8  -4      349.22      345.92     22.59 o 
   1   9  -4      304.08      319.00     15.13 o 
   2   9  -4      122.31      171.06     17.65 o 
   3   9  -4      160.29      232.97     19.28 o 
   4   9  -4      285.28      290.74     15.16 o 
   5   9  -4      394.29      368.71     19.51 o 
   6   9  -4     1072.90     1175.06     42.87 o 
   7   9  -4       80.32       95.80     18.62 o 
   8   9  -4      470.81      462.79     22.84 o 
   9   9  -4      842.69      864.24     34.87 o 
  10   9  -4      212.91      201.47     18.10 o 
  11   9  -4       30.25       52.67     12.39 o 
  12   9  -4       68.29       81.60     15.45 o 
   0  10  -4        0.48        2.35      7.89 o 
   1  10  -4      512.87      478.20     19.09 o 
   2  10  -4      344.82      352.56     20.29 o 
   3  10  -4      614.12      590.15     29.08 o 
   4  10  -4      373.11      413.69     32.87 o 
   5  10  -4       53.10       72.85     19.11 o 
   6  10  -4       45.46       29.87      9.38 o 
   7  10  -4      198.38      189.57     17.27 o 
   8  10  -4      131.10      164.38     15.86 o 
   9  10  -4     1278.64     1157.94     47.61 o 
  10  10  -4        3.75       12.33      9.29 o 
   1  11  -4      343.48      346.78     23.44 o 
   2  11  -4      759.30      799.26     36.09 o 
   3  11  -4        8.65        5.92     10.51 o 
   4  11  -4      719.23      749.81     42.09 o 
   5  11  -4      159.18      162.31     21.51 o 
   6  11  -4      746.18      810.43     64.98 o 
   7  11  -4      237.81      269.02     27.28 o 
   8  11  -4      846.39      864.88     52.72 o 
   9  11  -4       39.10       52.79     16.05 o 
   0  12  -4      418.00      540.46     53.51 o 
   1  12  -4      609.04      638.17     58.52 o 
   2  12  -4       62.22       48.83     13.61 o 
   3  12  -4      161.37      190.09     23.56 o 
   4  12  -4      181.70      190.66     22.20 o 
   5  12  -4       20.43       16.48     13.03 o 
   6  12  -4      205.82      230.88     26.76 o 
   7  12  -4       59.67       64.61     24.08 o 
   1  13  -4       93.58       90.59     31.00 o 
   2  13  -4      191.72      219.39     42.81 o 
   3  13  -4       17.91       -3.82     33.64 o 
   4  13  -4      342.67      345.86     34.00 o 
   2   0  -3    20114.54    20751.82    687.88 o 
   6   0  -3     8903.22     9431.61    468.60 o 
   8   0  -3     7659.72     8303.38    292.11 o 
  10   0  -3     1604.68     1605.29     62.22 o 
  12   0  -3      385.28      358.52     31.34 o 
  14   0  -3      432.56      432.67     35.93 o 
  16   0  -3      652.99      574.86     46.63 o 
   0   1  -3    16781.33    18086.58    560.23 o 
   1   1  -3     1807.28     2031.47     40.38 o 
   2   1  -3     4464.64     4450.75     94.04 o 
   3   1  -3      893.46     1082.02     24.77 o 
   4   1  -3     2216.94     2212.60     48.05 o 
   5   1  -3      242.79      236.61      7.47 o 
   6   1  -3      380.05      414.38     11.54 o 
   7   1  -3     5799.73     6037.04    128.07 o 
   8   1  -3       63.57       70.52      6.67 o 
   9   1  -3     9430.34     8972.53    191.22 o 
  10   1  -3       16.05       10.55      4.16 o 
  11   1  -3     4130.59     4129.24    124.05 o 
  12   1  -3       26.19       52.71     13.15 o 
  13   1  -3     1287.28     1263.74     56.57 o 
  14   1  -3      297.60      283.57     22.14 o 
  15   1  -3      249.93      211.71     19.98 o 
  16   1  -3       31.65       34.27     11.07 o 
   1   2  -3     6262.72     6718.54    139.25 o 
   2   2  -3    22190.53    23806.76    446.18 o 
   3   2  -3     3424.02     3455.27     74.53 o 
   4   2  -3     7238.33     7683.21    157.75 o 
   5   2  -3     3749.81     4167.54     89.02 o 
   6   2  -3     4847.88     5035.77    109.26 o 
   7   2  -3     4006.62     4031.51     92.00 o 
   8   2  -3     2035.38     2091.01     46.74 o 
   9   2  -3      250.05      280.71     12.55 o 
  10   2  -3     1808.39     1858.12     51.94 o 
  11   2  -3       53.96       60.87      7.58 o 
  12   2  -3      269.26      291.78     14.37 o 
  13   2  -3       33.81       32.92      6.74 o 
  14   2  -3      338.08      343.14     23.58 o 
  15   2  -3       67.91       43.06     17.96 o 
  16   2  -3        5.07        1.53     14.52 o 
   0   3  -3    18018.52    18794.61    625.96 o 
   1   3  -3     8562.95     9748.04    184.11 o 
   2   3  -3     2885.41     2888.48     60.70 o 
   3   3  -3      350.84      421.20     41.28 o 
   4   3  -3     1448.10     1263.42     34.06 o 
   5   3  -3     3867.13     3866.93     85.58 o 
   6   3  -3      768.47      836.18     20.48 o 
   7   3  -3      647.05      691.39     18.10 o 
   8   3  -3      650.12      552.67     18.72 o 
   9   3  -3     2491.06     2334.86     61.78 o 
  10   3  -3      444.64      505.54     20.19 o 
  11   3  -3     1436.50     1354.28     38.84 o 
  12   3  -3      784.82      731.74     25.68 o 
  13   3  -3     1326.65     1219.84     37.04 o 
  14   3  -3       81.11       94.20     15.99 o 
  15   3  -3      277.60      322.90     19.96 o 
  16   3  -3       21.67       36.69     16.82 o 
   1   4  -3     4012.79     4124.98     87.48 o 
   2   4  -3     2166.28     2251.31     58.18 o 
   3   4  -3      836.06      873.78     22.43 o 
   4   4  -3     7072.48     7243.39    153.98 o 
   5   4  -3      266.59      220.04     11.07 o 
   6   4  -3     1791.84     1867.63     54.60 o 
   7   4  -3      506.48      481.93     19.53 o 
   8   4  -3     1278.26     1294.53     36.47 o 
   9   4  -3      936.84      824.54     26.87 o 
  10   4  -3      323.92      312.53     15.22 o 
  11   4  -3      149.95      131.82     14.34 o 
  12   4  -3      653.00      620.86     27.27 o 
  13   4  -3      659.74      716.70     27.66 o 
  14   4  -3       14.75       25.27      8.80 o 
  15   4  -3      516.09      565.91     25.67 o 
   0   5  -3    16389.20    16963.54    447.38 o 
   1   5  -3     2090.17     1947.61     48.49 o 
   2   5  -3     4496.70     4252.03     91.49 o 
   3   5  -3     1482.93     1759.55     40.21 o 
   4   5  -3      510.51      447.59     13.38 o 
   5   5  -3     1937.85     1876.55     48.95 o 
   6   5  -3      420.35      426.39     15.66 o 
   7   5  -3      552.15      484.20     19.98 o 
   8   5  -3       37.58       35.10      6.42 o 
   9   5  -3     1794.93     1775.64     48.23 o 
  10   5  -3     1073.71     1174.32     40.61 o 
  11   5  -3      288.73      269.97     19.29 o 
  12   5  -3      211.54      193.61     14.39 o 
  13   5  -3      534.59      544.17     26.82 o 
  14   5  -3       42.49       28.77      8.87 o 
  15   5  -3       89.56       81.68     12.34 o 
   1   6  -3     3044.11     2852.85     59.30 o 
   2   6  -3      278.62      286.03     12.69 o 
   3   6  -3      109.13      116.38      8.55 o 
   4   6  -3     1460.17     1524.31     35.43 o 
   5   6  -3     4653.67     4556.33    109.12 o 
   6   6  -3     4264.57     4258.97    108.36 o 
   7   6  -3      830.70      762.04     25.37 o 
   8   6  -3      607.56      587.25     29.56 o 
   9   6  -3      276.50      294.80     19.69 o 
  10   6  -3      266.63      271.31     17.25 o 
  11   6  -3      319.36      326.99     18.79 o 
  12   6  -3      315.75      357.54     30.22 o 
  13   6  -3      567.01      608.38     26.25 o 
  14   6  -3      212.94      217.55     17.37 o 
   0   7  -3     5887.40     5552.31    163.08 o 
   1   7  -3      541.68      579.97     16.44 o 
   2   7  -3     6290.74     6255.61    130.40 o 
   3   7  -3      326.56      288.34     13.13 o 
   4   7  -3      944.89      889.52     22.82 o 
   5   7  -3      387.60      346.67     32.22 o 
   6   7  -3       94.46       92.69      9.68 o 
   7   7  -3      520.11      514.35     24.45 o 
   8   7  -3       22.83       22.07      7.65 o 
   9   7  -3      601.76      562.66     27.05 o 
  10   7  -3      147.48      169.40     16.15 o 
  11   7  -3      484.85      475.44     22.03 o 
  12   7  -3      443.75      411.05     22.89 o 
  13   7  -3      138.99      132.76     14.07 o 
  14   7  -3      250.35      228.21     18.29 o 
   1   8  -3       79.95       74.42      6.24 o 
   2   8  -3      608.02      619.43     18.27 o 
   3   8  -3     2025.19     1850.59     49.38 o 
   4   8  -3     1817.23     1768.41     71.29 o 
   5   8  -3     1227.02     1074.46     36.03 o 
   6   8  -3      415.68      410.83     21.66 o 
   7   8  -3      933.25     1011.24     34.67 o 
   8   8  -3      260.77      319.70     20.32 o 
   9   8  -3      702.15      632.00     31.13 o 
  10   8  -3       93.92       83.76     12.86 o 
  11   8  -3      233.92      219.79     23.88 o 
  12   8  -3      114.28      135.81     14.36 o 
  13   8  -3      142.55      163.48     15.74 o 
   0   9  -3     1072.52     1094.51     90.59 o 
   1   9  -3     1221.37     1209.34     33.42 o 
   2   9  -3     2212.25     2099.85     62.03 o 
   3   9  -3     1839.54     1989.80     55.70 o 
   4   9  -3      508.95      505.80     30.33 o 
   5   9  -3      275.46      255.45     15.77 o 
   6   9  -3      185.14      203.60     15.95 o 
   7   9  -3      399.50      395.38     22.66 o 
   8   9  -3      397.18      336.74     22.19 o 
   9   9  -3      262.01      244.93     23.90 o 
  10   9  -3      497.98      438.50     32.67 o 
  11   9  -3       64.24       80.65     13.81 o 
  12   9  -3      351.63      342.61     22.06 o 
   1  10  -3      306.23      303.74     22.28 o 
   2  10  -3       59.97       67.67     12.58 o 
   3  10  -3      106.40      136.61     15.37 o 
   4  10  -3      182.82      148.89     15.83 o 
   5  10  -3      711.10      742.28     37.08 o 
   6  10  -3       34.82       29.34      8.49 o 
   7  10  -3      868.62      789.50     32.67 o 
   8  10  -3        2.75        2.97      7.96 o 
   9  10  -3      137.12      140.98     15.69 o 
  10  10  -3       41.32       40.26     11.15 o 
  11  10  -3      136.14      107.29     16.41 o 
   0  11  -3      701.01      710.16     64.21 o 
   1  11  -3      339.57      320.96     22.31 o 
   2  11  -3      401.21      356.74     25.16 o 
   3  11  -3      464.96      396.25     25.70 o 
   4  11  -3       99.02       83.26     14.19 o 
   5  11  -3       58.74       72.50     14.55 o 
   6  11  -3       76.54       70.60     17.30 o 
   7  11  -3      105.82       68.71     17.91 o 
   8  11  -3      410.11      426.10     26.75 o 
   9  11  -3      234.75      248.99     20.18 o 
   1  12  -3       45.04       47.42     27.01 o 
   2  12  -3       77.49      100.41     15.44 o 
   3  12  -3      745.05      809.10     34.20 o 
   4  12  -3       40.99       60.97     16.99 o 
   5  12  -3      652.94      732.84     40.58 o 
   6  12  -3       74.76       73.51     17.99 o 
   7  12  -3      246.45      307.22     32.40 o 
   0  13  -3      891.28      927.26    101.67 o 
   1  13  -3      164.03      159.78     32.94 o 
   2  13  -3      274.60      254.33     38.31 o 
   3  13  -3       40.73       40.52     38.22 o 
   4  13  -3      119.46      138.95     21.42 o 
   0   0  -2    49445.09    49063.75   1647.54 o 
   2   0  -2    58083.67    60172.56   3008.05 o 
   4   0  -2    24938.46    26967.71    860.55 o 
   6   0  -2     8246.25     9363.79    306.15 o 
   8   0  -2     1961.92     1946.64     80.42 o 
  10   0  -2     2117.85     2226.42    102.43 o 
  12   0  -2      462.53      536.65     32.90 o 
  14   0  -2      313.22      314.95     32.11 o 
  16   0  -2       80.75       95.55     21.40 o 
   1   1  -2      387.60      413.44      8.81 o 
   2   1  -2     4639.62     4773.33    101.39 o 
   3   1  -2     2329.57     2783.80     56.01 o 
   4   1  -2     8533.35     8347.47    176.06 o 
   5   1  -2     6729.58     7458.09    148.36 o 
   6   1  -2     2229.04     2365.71     54.62 o 
   7   1  -2     5161.90     4752.70    112.60 o 
   8   1  -2      293.17      266.98     11.03 o 
   9   1  -2      919.58      994.00     27.09 o 
  10   1  -2      148.55      135.76      8.31 o 
  11   1  -2      173.77      154.66     10.34 o 
  12   1  -2      179.77      142.30     13.60 o 
  13   1  -2      492.68      551.93     32.49 o 
  14   1  -2      313.18      333.41     22.68 o 
  15   1  -2     1054.76     1150.57     50.26 o 
  16   1  -2       18.40       20.76     10.23 o 
   0   2  -2    79722.68    76405.84   2534.65 o 
   1   2  -2     2609.27     2642.98     54.22 o 
   2   2  -2      405.42      389.60     10.24 o 
   3   2  -2     9965.55    10058.57    215.94 o 
   4   2  -2     1732.62     1931.97     43.80 o 
   5   2  -2       67.78       71.84      4.02 o 
   6   2  -2      753.09      726.62     19.31 o 
   7   2  -2      318.37      338.43     10.80 o 
   8   2  -2      414.66      369.85     19.05 o 
   9   2  -2      551.38      593.62     16.51 o 
  10   2  -2      623.09      577.00     21.55 o 
  11   2  -2      159.52      149.79     10.82 o 
  12   2  -2     1496.54     1558.09     43.27 o 
  13   2  -2      129.81      136.21     11.32 o 
  14   2  -2       82.60       92.59     12.23 o 
  15   2  -2       68.20       74.35     12.97 o 
  16   2  -2       11.05        0.00     13.76 o 
   1   3  -2    28648.63    28368.59    589.35 o 
   2   3  -2     2960.35     3069.62     61.90 o 
   3   3  -2     8878.92     9147.98    187.75 o 
   4   3  -2     2368.87     2422.51     65.10 o 
   5   3  -2     1358.96     1282.78     38.09 o 
   6   3  -2     3045.88     2774.40     64.15 o 
   7   3  -2       72.04       31.34     22.17 o 
   8   3  -2      125.84       98.17      8.05 o 
   9   3  -2      223.55      291.24     14.40 o 
  10   3  -2      494.45      512.11     18.17 o 
  11   3  -2      506.30      496.19     19.09 o 
  12   3  -2      327.79      321.89     15.38 o 
  13   3  -2      888.99      839.36     37.29 o 
  14   3  -2      175.03      179.22     16.58 o 
  15   3  -2      739.82      826.75     33.74 o 
  16   3  -2      255.73      193.40     29.81 o 
   0   4  -2     3583.93     3560.98    100.86 o 
   1   4  -2     5476.18     5849.88    125.11 o 
   2   4  -2    10981.58    10881.12    284.66 o 
   3   4  -2      859.23      797.19     23.88 o 
   4   4  -2      161.31      194.91      9.71 o 
   5   4  -2      285.07      228.89     12.32 o 
   6   4  -2     1389.67     1395.42     40.32 o 
   7   4  -2      239.30      222.07     12.54 o 
   8   4  -2      177.99      224.45     13.77 o 
   9   4  -2      646.01      672.22     21.21 o 
  10   4  -2     1844.46     1908.24     54.58 o 
  11   4  -2      960.46      989.22     31.28 o 
  12   4  -2       62.59       37.18      8.96 o 
  13   4  -2       67.33       60.34     11.39 o 
  14   4  -2      227.27      229.37     19.18 o 
  15   4  -2      170.64      206.47     22.72 o 
   1   5  -2       12.24       15.89      2.34 o 
   2   5  -2     2391.67     2433.09     86.09 o 
   3   5  -2      895.70      742.78     22.95 o 
   4   5  -2     5042.50     4884.79    119.88 o 
   5   5  -2     3026.13     2975.52     76.22 o 
   6   5  -2     1947.80     1839.20     50.87 o 
   7   5  -2     4083.29     4013.36    109.95 o 
   8   5  -2     3450.69     3443.92     92.12 o 
   9   5  -2       55.63       45.24      7.31 o 
  10   5  -2     2479.34     2464.92     79.32 o 
  11   5  -2      124.03      129.86     14.39 o 
  12   5  -2      134.76      120.54     12.84 o 
  13   5  -2      327.39      349.66     21.31 o 
  14   5  -2      157.11      172.60     18.16 o 
  15   5  -2      338.91      349.56     29.86 o 
   0   6  -2     6268.05     6444.83    167.45 o 
   1   6  -2      604.20      543.68     14.63 o 
   2   6  -2     4839.34     4662.35     93.86 o 
   3   6  -2     1351.00     1330.13     45.02 o 
   4   6  -2     2629.13     2759.83     63.76 o 
   5   6  -2       96.21       98.02     12.23 o 
   6   6  -2       80.51       62.38     11.05 o 
   7   6  -2     3287.44     3138.57     96.56 o 
   8   6  -2      934.33     1024.21     35.71 o 
   9   6  -2     1457.28     1517.30     57.23 o 
  10   6  -2      231.60      208.28     26.93 o 
  11   6  -2      572.39      557.66     25.42 o 
  12   6  -2      299.46      342.99     21.36 o 
  13   6  -2     1112.41     1169.89     44.09 o 
  14   6  -2      185.92      168.08     19.12 o 
   1   7  -2      381.81      380.77     11.18 o 
   2   7  -2      660.03      718.21     19.27 o 
   3   7  -2     3392.36     3548.13     88.69 o 
   4   7  -2     3429.14     3437.32     90.00 o 
   5   7  -2     2460.37     2408.47     70.09 o 
   6   7  -2     3835.30     3877.76    102.92 o 
   7   7  -2      705.44      686.47     31.94 o 
   8   7  -2     1965.85     1933.59     76.08 o 
   9   7  -2     1364.44     1328.91     52.34 o 
  10   7  -2       33.66       26.94     10.85 o 
  11   7  -2       28.03       21.25     11.56 o 
  12   7  -2      155.62      167.10     16.30 o 
  13   7  -2       61.79       37.88     11.58 o 
  14   7  -2       84.76       76.22     12.02 o 
   0   8  -2      385.07      438.46     23.03 o 
   1   8  -2      595.95      564.23     18.51 o 
   2   8  -2       34.83       56.66      5.73 o 
   3   8  -2     2602.51     2522.22     70.11 o 
   4   8  -2       15.67       22.37      6.73 o 
   5   8  -2     1156.22     1008.17     45.38 o 
   6   8  -2      610.75      655.09     27.58 o 
   7   8  -2      236.03      264.88     21.71 o 
   8   8  -2      147.34      189.62     20.53 o 
   9   8  -2     1055.78     1033.27     41.68 o 
  10   8  -2      137.42      122.86     17.39 o 
  11   8  -2      407.48      491.50     39.29 o 
  12   8  -2      426.23      424.50     22.60 o 
  13   8  -2      401.34      430.23     24.22 o 
   1   9  -2      783.68      816.89     44.71 o 
   2   9  -2      377.42      420.48     35.13 o 
   3   9  -2      238.03      244.17     14.55 o 
   4   9  -2      636.33      726.77     29.00 o 
   5   9  -2       84.41       53.20     12.80 o 
   6   9  -2      834.15      841.17     30.37 o 
   7   9  -2      299.56      314.99     18.90 o 
   8   9  -2      701.74      748.51     33.69 o 
   9   9  -2       23.07       16.17      8.52 o 
  10   9  -2      452.59      472.28     25.55 o 
  11   9  -2       68.05       73.72     12.83 o 
  12   9  -2        9.50       -3.42      9.46 o 
   0  10  -2      381.05      347.66     22.61 o 
   1  10  -2     1537.48     1625.77     91.13 o 
   2  10  -2      204.96      191.05     16.34 o 
   3  10  -2      109.64       70.78     11.22 o 
   4  10  -2       28.51       34.61     10.45 o 
   5  10  -2      302.16      264.05     24.18 o 
   6  10  -2      218.53      216.52     17.32 o 
   7  10  -2      793.73      837.58     36.83 o 
   8  10  -2      110.85      110.48     13.96 o 
   9  10  -2      343.93      331.99     23.38 o 
  10  10  -2       12.02       26.29      9.93 o 
  11  10  -2      586.13      640.93     54.13 o 
   1  11  -2      123.04      147.18     16.18 o 
   2  11  -2      299.26      296.70     21.68 o 
   3  11  -2       84.49       91.94     15.16 o 
   4  11  -2     1108.88     1200.41     48.27 o 
   5  11  -2       35.73       20.45     23.32 o 
   6  11  -2      877.71      858.36     50.70 o 
   7  11  -2        2.53       -2.62      8.14 o 
   8  11  -2      481.08      519.75     27.73 o 
   9  11  -2      479.60      501.79     27.49 o 
   0  12  -2        8.88       13.00     32.87 o 
   1  12  -2      828.77      888.70     47.24 o 
   2  12  -2      397.46      433.39     27.67 o 
   3  12  -2      831.38      863.19     51.75 o 
   4  12  -2      138.77      123.92     16.87 o 
   5  12  -2        1.37       -5.67     11.75 o 
   6  12  -2       85.79      118.04     20.76 o 
   7  12  -2        4.22      -21.63     18.73 o 
   1  13  -2        3.92        8.28     24.25 o 
   2  13  -2      373.18      446.11     47.40 o 
   3  13  -2        0.73      -11.68     26.22 o 
   4  13  -2      327.95      371.83     30.23 o 
   5  13  -2        4.64       -6.72     12.37 o 
   2   0  -1     8381.70     9397.57    290.92 o 
   4   0  -1     7217.85     6922.79    236.50 o 
   6   0  -1     4254.70     3644.30    160.91 o 
   8   0  -1     3231.92     2899.28    303.86 o 
  10   0  -1     1478.94     1600.85    137.60 o 
  12   0  -1      210.11      213.50     20.82 o 
  14   0  -1      509.01      530.52     38.99 o 
  16   0  -1       90.86      107.79     20.64 o 
   0   1  -1     6172.39     6508.48    225.08 o 
   1   1  -1    12077.13    12581.71    263.47 o 
   2   1  -1     5973.41     6357.93    133.36 o 
   3   1  -1     2613.38     2604.41     60.83 o 
   4   1  -1     4466.94     4657.96     99.91 o 
   5   1  -1     6023.34     6169.80    134.85 o 
   6   1  -1     1168.77     1129.12     29.13 o 
   7   1  -1     9367.97    10216.50    215.05 o 
   8   1  -1      267.55      285.73     10.25 o 
   9   1  -1     5543.86     5838.89    129.94 o 
  10   1  -1      172.02      188.47      9.82 o 
  11   1  -1     6303.17     6272.36    154.03 o 
  12   1  -1      262.54      260.34     17.27 o 
  13   1  -1      867.10      845.81     50.19 o 
  14   1  -1        1.51       -1.96      6.74 o 
  15   1  -1      380.98      375.33     24.85 o 
  16   1  -1       66.07       57.35     12.40 o 
   1   2  -1      318.10      331.34     15.04 o 
   2   2  -1     2098.51     2163.03     52.27 o 
   3   2  -1     3746.39     3973.85     96.51 o 
   4   2  -1     3366.81     3096.44     73.58 o 
   5   2  -1     2266.91     2355.80     54.70 o 
   6   2  -1     2544.67     2358.94     58.29 o 
   7   2  -1     1615.30     1722.77     41.07 o 
   8   2  -1     5924.13     6280.20    141.11 o 
   9   2  -1      214.31      224.06      9.75 o 
  10   2  -1      865.15      829.90     27.07 o 
  11   2  -1       39.16       35.39      6.62 o 
  12   2  -1      706.51      635.27     23.62 o 
  13   2  -1       24.21       13.43      7.08 o 
  14   2  -1       45.32       50.19      8.46 o 
  15   2  -1      103.11       89.44     19.88 o 
  16   2  -1       23.47       32.87     16.05 o 
   0   3  -1    59849.66    59438.39   1574.12 o 
   1   3  -1     9511.10     8721.04    224.78 o 
   2   3  -1      184.73      160.18      6.15 o 
   3   3  -1      181.86      142.88     10.70 o 
   4   3  -1      815.60      820.97     25.41 o 
   5   3  -1      701.53      612.11     18.57 o 
   6   3  -1     1778.95     1879.29     45.50 o 
   7   3  -1     1593.70     1445.79     34.45 o 
   8   3  -1       10.98       15.24      4.28 o 
   9   3  -1     3370.81     3357.07     88.39 o 
  10   3  -1       18.69       18.56      5.28 o 
  11   3  -1     2376.60     2401.95     67.13 o 
  12   3  -1      169.83      179.50     11.51 o 
  13   3  -1      582.98      573.47     28.11 o 
  14   3  -1      119.66       75.47     11.92 o 
  15   3  -1      368.25      356.36     23.51 o 
  16   3  -1       14.69       13.00     14.52 o 
   1   4  -1     1238.88     1091.72     23.99 o 
   2   4  -1      222.21      174.89     11.36 o 
   3   4  -1       84.78       92.51      4.39 o 
   4   4  -1     1401.12     1415.99     38.98 o 
   5   4  -1     1404.18     1287.71     41.92 o 
   6   4  -1     4569.16     4382.24    117.50 o 
   7   4  -1      838.22      894.70     65.43 o 
   8   4  -1     2666.13     2732.04     74.04 o 
   9   4  -1      544.60      549.95     19.95 o 
  10   4  -1        1.18        7.26      4.83 o 
  11   4  -1      258.39      224.53     20.95 o 
  12   4  -1       33.02       42.97      9.87 o 
  13   4  -1      605.63      633.05     26.91 o 
  14   4  -1      153.87      151.46     16.15 o 
  15   4  -1     1449.11     1563.46     53.96 o 
   0   5  -1     1621.98     1430.13     43.64 o 
   1   5  -1     5285.28     5117.91    102.18 o 
   2   5  -1     2725.65     2826.99     61.23 o 
   3   5  -1      424.79      359.95     10.84 o 
   4   5  -1      333.12      273.20     10.25 o 
   5   5  -1      457.61      426.45     17.54 o 
   6   5  -1      215.63      240.43     11.13 o 
   7   5  -1     1485.97     1500.96     43.64 o 
   8   5  -1      857.18      856.23     30.88 o 
   9   5  -1      784.20      744.64     33.08 o 
  10   5  -1      525.00      592.44     28.82 o 
  11   5  -1      461.12      472.66     23.95 o 
  12   5  -1      170.95      194.91     17.22 o 
  13   5  -1      432.16      420.15     24.29 o 
  14   5  -1       50.61       41.57     11.03 o 
  15   5  -1      167.28      187.70     19.13 o 
   1   6  -1      766.76      840.79     19.93 o 
   2   6  -1     2757.90     2825.46     61.53 o 
   3   6  -1     2047.65     1829.59     41.28 o 
   4   6  -1     1839.08     1817.83     53.57 o 
   5   6  -1     1699.91     1641.06     55.60 o 
   6   6  -1     1640.43     1537.75     53.04 o 
   7   6  -1     1304.55     1287.16     48.49 o 
   8   6  -1     1387.79     1328.84     62.82 o 
   9   6  -1      349.73      349.56     23.73 o 
  10   6  -1      421.82      392.27     23.81 o 
  11   6  -1       33.92       19.87      8.82 o 
  12   6  -1       48.81       46.68     10.29 o 
  13   6  -1      413.14      372.18     24.19 o 
  14   6  -1      413.51      411.53     24.46 o 
   0   7  -1      774.98      822.58     28.48 o 
   1   7  -1      772.57      594.08     17.49 o 
   2   7  -1     5389.38     5088.44    112.09 o 
   3   7  -1       52.06       64.40      7.89 o 
   4   7  -1     1719.77     1503.98     45.56 o 
   5   7  -1      734.00      607.87     30.88 o 
   6   7  -1      703.25      610.74     29.24 o 
   7   7  -1      574.52      519.87     27.36 o 
   8   7  -1        3.78        2.41      7.51 o 
   9   7  -1      149.12      151.78     17.11 o 
  10   7  -1     1058.80     1119.61     48.07 o 
  11   7  -1      415.63      449.56     34.40 o 
  12   7  -1      108.58      120.78     14.15 o 
  13   7  -1      281.74      288.06     21.37 o 
  14   7  -1      117.23      120.30     20.25 o 
   1   8  -1      180.33      183.99      8.63 o 
   2   8  -1      479.77      497.71     17.22 o 
   3   8  -1      317.66      348.99     18.73 o 
   4   8  -1      596.27      542.33     23.77 o 
   5   8  -1     2169.95     2033.85     57.79 o 
   6   8  -1     1220.83     1153.77     43.75 o 
   7   8  -1      570.47      575.99     27.65 o 
   8   8  -1       48.36       34.48     11.65 o 
   9   8  -1       68.91       86.82     13.83 o 
  10   8  -1      246.21      282.63     30.86 o 
  11   8  -1      217.12      226.51     23.51 o 
  12   8  -1      278.05      280.22     26.59 o 
  13   8  -1      194.63      242.29     21.44 o 
   0   9  -1     1693.40     1722.50     71.99 o 
   1   9  -1      843.08      829.02     25.55 o 
   2   9  -1     1965.34     1942.96     52.70 o 
   3   9  -1      677.07      589.24     23.63 o 
   4   9  -1     1059.49     1004.06     54.33 o 
   5   9  -1      532.33      529.34     21.88 o 
   6   9  -1       55.91       47.54     11.04 o 
   7   9  -1      164.87      160.59     15.57 o 
   8   9  -1      240.86      255.17     22.37 o 
   9   9  -1      289.77      231.53     23.14 o 
  10   9  -1      181.07      186.62     24.89 o 
  11   9  -1      102.27      132.19     18.94 o 
  12   9  -1      166.29      171.47     20.67 o 
   1  10  -1      278.43      330.78     19.80 o 
   2  10  -1      164.79      157.76     14.40 o 
   3  10  -1      344.87      374.72     22.18 o 
   4  10  -1        9.68        9.55      6.55 o 
   5  10  -1      204.59      239.57     16.00 o 
   6  10  -1       68.31       83.44     10.40 o 
   7  10  -1      131.36      151.60     16.55 o 
   8  10  -1       20.16       24.11     11.28 o 
   9  10  -1       94.76       74.53     19.19 o 
  10  10  -1      221.74      232.23     23.03 o 
  11  10  -1       34.78       48.44     11.60 o 
   0  11  -1     1019.37      950.19     68.80 o 
   1  11  -1      423.39      362.19     23.10 o 
   2  11  -1      145.84      149.68     15.41 o 
   3  11  -1      227.85      249.75     20.32 o 
   4  11  -1       25.72       23.12      9.60 o 
   5  11  -1       87.95       78.23     14.78 o 
   6  11  -1      203.42      246.32     25.03 o 
   7  11  -1      125.51      110.29     14.21 o 
   8  11  -1      270.54      284.77     21.92 o 
   9  11  -1       78.17       80.81     13.76 o 
   1  12  -1      115.43      179.37     28.81 o 
   2  12  -1       52.00       55.98     25.88 o 
   3  12  -1      616.61      706.28     31.46 o 
   4  12  -1      182.89      182.43     26.24 o 
   5  12  -1      327.76      334.46     30.88 o 
   6  12  -1       56.24       71.51     18.97 o 
   7  12  -1      246.31      216.24     27.31 o 
   8  12  -1       57.76       60.81     18.14 o 
   0  13  -1      429.50      406.68     72.62 o 
   1  13  -1       68.20       77.08     25.90 o 
   2  13  -1      436.10      447.58     43.84 o 
   3  13  -1      176.69      170.93     31.88 o 
   4  13  -1      298.19      280.10     24.57 o 
   5  13  -1       37.73       23.51     15.23 o 
   2   0   0    12075.96    13969.18    453.08 o 
   4   0   0    19793.35    20213.65    653.88 o 
   6   0   0     5617.62     5433.35    179.57 o 
   8   0   0      597.69      497.62     21.44 o 
  10   0   0      393.15      392.52     32.11 o 
  12   0   0     2780.25     2628.33    106.44 o 
  14   0   0        7.45       -7.64      9.94 o 
  16   0   0        2.48        6.12     12.23 o 
   1   1   0       73.60       42.62      6.50 o 
   2   1   0     3872.68     4183.90     90.68 o 
   3   1   0     5799.62     6463.76    136.48 o 
   4   1   0     4429.72     4322.62     94.24 o 
   5   1   0     5855.81     7025.59    148.02 o 
   6   1   0       59.43       37.06      4.39 o 
   7   1   0      210.59      162.44      7.25 o 
   8   1   0      462.10      436.40     14.64 o 
   9   1   0     3670.11     3809.57     87.14 o 
  10   1   0       76.31       86.82      7.06 o 
  11   1   0        0.06        6.56      9.75 o 
  12   1   0       88.84      107.53      9.19 o 
  13   1   0      460.79      475.38     22.67 o 
  14   1   0       88.46       89.87     12.69 o 
  15   1   0      769.28      799.69     79.50 o 
  16   1   0      125.38      146.31     16.73 o 
   0   2   0     9795.71    11933.11    316.21 o 
   1   2   0      916.70      824.87     30.50 o 
   2   2   0    47034.46    46565.62   1131.83 o 
   3   2   0     4482.96     4145.97    107.37 o 
   4   2   0     3165.19     3476.72     75.73 o 
   5   2   0     2116.41     2415.19     58.11 o 
   6   2   0     7660.25     8986.81    196.50 o 
   7   2   0        4.92       16.77      3.51 o 
   8   2   0     2092.12     2180.04     49.44 o 
   9   2   0        0.75        0.30      3.54 o 
  10   2   0     3355.77     3281.88     82.14 o 
  11   2   0     1879.89     1822.51     70.06 o 
  12   2   0      158.24      193.95     13.29 o 
  13   2   0        1.34       -6.10      5.22 o 
  14   2   0      418.78      414.92     18.24 o 
  15   2   0       82.61      121.55     22.17 o 
  16   2   0       99.26       84.09     20.64 o 
   1   3   0     8481.55     9577.90    198.32 o 
   2   3   0       35.01       58.83      5.04 o 
   3   3   0        6.34       15.31      5.41 o 
   4   3   0     3804.50     3653.36     80.82 o 
   5   3   0      726.40      770.70     20.60 o 
   6   3   0      514.43      582.39     16.96 o 
   7   3   0    10887.91    11516.24    248.83 o 
   8   3   0       62.88       55.85      5.68 o 
   9   3   0        5.21        4.26      4.27 o 
  10   3   0      893.43      860.79     26.30 o 
  11   3   0      579.83      481.26     19.02 o 
  12   3   0       14.82       24.63      5.93 o 
  13   3   0      280.37      272.16     18.33 o 
  14   3   0       28.34       33.15     15.97 o 
  15   3   0      801.56      863.17     36.71 o 
  16   3   0       28.30       45.87     16.82 o 
   0   4   0    10493.18    10338.59    278.79 o 
   1   4   0     5575.48     5794.67    114.05 o 
   2   4   0     4175.13     3893.32     86.84 o 
   3   4   0     2316.33     2688.47     60.65 o 
   4   4   0     4209.76     3883.24     99.13 o 
   5   4   0       14.44       23.01      4.19 o 
   6   4   0     1166.11     1037.97     37.18 o 
   7   4   0     5039.02     5038.08    133.70 o 
   8   4   0       22.10       25.80      5.09 o 
   9   4   0      461.35      515.16     24.14 o 
  10   4   0      217.60      201.94     11.47 o 
  11   4   0      244.71      261.86     17.99 o 
  12   4   0      418.14      428.41     20.91 o 
  13   4   0      395.19      422.80     23.65 o 
  14   4   0      229.92      252.68     18.45 o 
  15   4   0       10.88       15.06     10.38 o 
   1   5   0     2287.91     2514.06     53.65 o 
   2   5   0      587.30      592.12     38.25 o 
   3   5   0    12314.64    12048.82    259.37 o 
   4   5   0     2593.22     2737.34     65.96 o 
   5   5   0     5026.45     5214.01    127.88 o 
   6   5   0     4855.81     4878.08    121.34 o 
   7   5   0     3211.78     3275.23     93.19 o 
   8   5   0      735.16      683.24     28.74 o 
   9   5   0     2111.83     1989.51     63.98 o 
  10   5   0     1448.96     1412.08    107.53 o 
  11   5   0        3.61        7.47      7.20 o 
  12   5   0     1069.09     1048.49     39.79 o 
  13   5   0      104.66       94.49     13.17 o 
  14   5   0      157.24      166.04     16.33 o 
  15   5   0      323.14      302.91     43.56 o 
   0   6   0     4516.19     4629.01    138.80 o 
   1   6   0      261.71      274.47      9.13 o 
   2   6   0     7551.78     7703.32    160.50 o 
   3   6   0     1751.17     1618.76     38.16 o 
   4   6   0     2878.11     2898.51     69.42 o 
   5   6   0      193.63      144.86     13.72 o 
   6   6   0      122.07      148.64     14.32 o 
   7   6   0      272.64      303.02     21.26 o 
   8   6   0      168.82      157.90     14.81 o 
   9   6   0     2194.35     2103.92     78.70 o 
  10   6   0       86.95       86.30     15.13 o 
  11   6   0     1745.09     1762.06    101.79 o 
  12   6   0      264.74      262.14     19.84 o 
  13   6   0      376.90      360.73     23.07 o 
  14   6   0      235.05      250.05     19.96 o 
   1   7   0     2461.24     2437.89     53.25 o 
   2   7   0        1.92        6.86      5.47 o 
   3   7   0     2123.46     2338.27     54.19 o 
   4   7   0     7821.94     7723.73    188.03 o 
   5   7   0     6197.85     6012.91    196.36 o 
   6   7   0     3274.34     3054.05     97.68 o 
   7   7   0     4757.33     4632.49    141.00 o 
   8   7   0     1632.04     1663.53     92.46 o 
   9   7   0      295.43      342.53     25.57 o 
  10   7   0     1306.92     1231.18     71.09 o 
  11   7   0      200.42      226.84     21.49 o 
  12   7   0       18.48       -3.68      9.88 o 
  13   7   0      104.98      106.79     14.40 o 
  14   7   0        2.59      -10.31      8.69 o 
   0   8   0       52.99       37.17      5.78 o 
   1   8   0      252.19      199.52      9.16 o 
   2   8   0      158.34      171.61      8.75 o 
   3   8   0       42.71       50.44     11.90 o 
   4   8   0      262.34      295.95     15.71 o 
   5   8   0     1061.42      953.52     35.21 o 
   6   8   0       25.03       29.48      9.03 o 
   7   8   0     1071.40      977.77     57.49 o 
   8   8   0      295.27      265.17     19.62 o 
   9   8   0     1150.17     1211.42     56.45 o 
  10   8   0       78.95       72.02     13.44 o 
  11   8   0      206.40      219.46     20.91 o 
  12   8   0      442.63      512.85     31.37 o 
  13   8   0      724.98      772.47     36.24 o 
   1   9   0      858.56      880.45     28.66 o 
   2   9   0      608.44      614.56     22.08 o 
   3   9   0     2040.24     2114.11     61.51 o 
   4   9   0     2398.38     2429.85     73.48 o 
   5   9   0      604.21      617.18     26.41 o 
   6   9   0      804.20      841.16     28.60 o 
   7   9   0      113.53      107.58     14.08 o 
   8   9   0      804.90      793.54     37.43 o 
   9   9   0      725.05      751.41     38.80 o 
  10   9   0       48.40       50.35     13.39 o 
  11   9   0      458.72      465.45     30.79 o 
  12   9   0       46.64       32.56     14.28 o 
   0  10   0       87.99       74.10     13.00 o 
   1  10   0      429.95      443.61     33.03 o 
   2  10   0      214.16      220.07     16.73 o 
   3  10   0     1223.33     1164.81     49.32 o 
   4  10   0       19.13       14.01      5.65 o 
   5  10   0      261.57      251.80     22.16 o 
   6  10   0      185.80      206.75     17.26 o 
   7  10   0      361.51      337.87     20.08 o 
   8  10   0      391.30      405.26     26.84 o 
   9  10   0      139.64      188.36     19.93 o 
  10  10   0        1.03       -2.41     10.63 o 
  11  10   0      324.37      306.24     27.42 o 
   1  11   0       71.32       70.95     13.18 o 
   2  11   0     1210.56     1201.93     52.33 o 
   3  11   0       35.61       35.06     11.34 o 
   4  11   0      324.28      367.84     28.25 o 
   5  11   0       44.66       28.98     11.41 o 
   6  11   0     1009.31     1109.00     38.15 o 
   7  11   0        9.46        2.98     10.13 o 
   8  11   0      261.19      254.98     26.95 o 
   9  11   0      134.33      120.87     19.65 o 
   0  12   0       37.46       29.81     32.11 o 
   1  12   0     1358.47     1310.29     70.87 o 
   2  12   0        0.10       -8.28     19.05 o 
   3  12   0      225.28      265.05     22.81 o 
   4  12   0       45.48       56.10     13.82 o 
   5  12   0      455.80      469.62     36.46 o 
   6  12   0       91.35       88.19     19.06 o 
   7  12   0      152.06      149.70     23.92 o 
   8  12   0       86.14       86.00     20.39 o 
   1  13   0       37.83       62.16     21.35 o 
   2  13   0      141.61      143.18     39.19 o 
   3  13   0        0.77       -2.74     22.59 o 
   4  13   0      527.69      555.43     47.64 o 
   5  13   0        2.69        2.48     13.05 o 
   2   0   1     8381.70     8510.74    637.16 o 
   4   0   1     7217.85     7538.26    236.38 o 
   6   0   1     4254.69     4596.23    136.36 o 
   8   0   1     3231.93     3388.24    107.20 o 
  10   0   1     1478.94     1591.56     87.91 o 
  12   0   1      210.11      179.61     19.36 o 
  14   0   1      509.01      369.22     34.40 o 
  16   0   1       90.86       69.56     17.58 o 
   0   1   1     6172.39     6680.40    305.77 o 
   1   1   1    12077.12    12765.93    336.59 o 
   2   1   1     5973.41     6228.94    150.21 o 
   3   1   1     2613.38     3035.10     60.87 o 
   4   1   1     4466.94     4751.76    110.38 o 
   5   1   1     6023.34     6258.53    133.05 o 
   6   1   1     1168.78     1145.69     28.69 o 
   7   1   1     9367.98    10195.38    215.19 o 
   8   1   1      267.55      312.02     10.85 o 
   9   1   1     5543.86     5892.54    131.62 o 
  10   1   1      172.01      173.00      9.44 o 
  11   1   1     6303.18     6419.34    143.42 o 
  12   1   1      262.54      257.90     17.32 o 
  13   1   1      867.11      964.73     35.33 o 
  14   1   1        1.51       -6.12      7.03 o 
  15   1   1      380.98      436.76     25.95 o 
  16   1   1       66.08       58.10     17.58 o 
   1   2   1      318.10      339.72      9.93 o 
   2   2   1     2098.51     2241.66     63.03 o 
   3   2   1     3746.39     4140.95     99.25 o 
   4   2   1     3366.82     3694.47     73.72 o 
   5   2   1     2266.91     2473.52     56.18 o 
   6   2   1     2544.67     2738.81     60.86 o 
   7   2   1     1615.29     1863.56     45.05 o 
   8   2   1     5924.11     6498.60    139.39 o 
   9   2   1      214.31      218.25      9.59 o 
  10   2   1      865.14      910.04     27.54 o 
  11   2   1       39.16       48.76      6.97 o 
  12   2   1      706.51      644.43     23.17 o 
  13   2   1       24.21       23.39      6.60 o 
  14   2   1       45.32       52.86     15.11 o 
  15   2   1      103.11      123.84     22.17 o 
  16   2   1       23.47       46.63     16.05 o 
   0   3   1    59849.63    56860.29   1530.67 o 
   1   3   1     9511.09     9547.08    210.29 o 
   2   3   1      184.73      152.77      6.74 o 
   3   3   1      181.86      155.66      6.15 o 
   4   3   1      815.61      756.42     35.19 o 
   5   3   1      701.53      650.84     28.33 o 
   6   3   1     1778.95     1961.02     46.54 o 
   7   3   1     1593.70     1493.65     37.00 o 
   8   3   1       10.98       19.26      4.61 o 
   9   3   1     3370.81     3358.17     83.41 o 
  10   3   1       18.69       33.82      5.66 o 
  11   3   1     2376.59     2429.50     67.16 o 
  12   3   1      169.83      154.60     14.07 o 
  13   3   1      582.98      669.58     39.99 o 
  14   3   1      119.66      124.82     13.08 o 
  15   3   1      368.25      351.26     29.67 o 
  16   3   1       14.69       10.70     15.29 o 
   1   4   1     1238.88     1183.01     33.02 o 
   2   4   1      222.21      233.11      9.25 o 
   3   4   1       84.78      100.99      4.64 o 
   4   4   1     1401.11     1366.23     38.15 o 
   5   4   1     1404.18     1419.85     34.64 o 
   6   4   1     4569.16     4724.06    102.49 o 
   7   4   1      838.22     1048.12     32.44 o 
   8   4   1     2666.13     2572.46     71.13 o 
   9   4   1      544.60      534.79     20.44 o 
  10   4   1        1.18       -9.15      6.80 o 
  11   4   1      258.39      252.32     15.74 o 
  12   4   1       33.02       38.09      9.25 o 
  13   4   1      605.63      600.69     27.24 o 
  14   4   1      153.87      156.73     14.98 o 
  15   4   1     1449.11     1504.61     93.64 o 
   0   5   1     1621.98     1581.19     50.64 o 
   1   5   1     5285.29     5599.63    104.86 o 
   2   5   1     2725.66     2534.51     60.54 o 
   3   5   1      424.79      454.91     13.98 o 
   4   5   1      333.12      350.91     13.44 o 
   5   5   1      457.61      432.88     22.47 o 
   6   5   1      215.63      239.94     12.80 o 
   7   5   1     1485.97     1401.83     51.57 o 
   8   5   1      857.19      866.77     31.91 o 
   9   5   1      784.20      779.61     33.59 o 
  10   5   1      525.00      480.43     27.93 o 
  11   5   1      461.12      449.65     30.14 o 
  12   5   1      170.95      208.33     15.58 o 
  13   5   1      432.16      443.89     24.36 o 
  14   5   1       50.61       51.21     11.18 o 
  15   5   1      167.29      246.53     41.71 o 
   1   6   1      766.77      869.48     23.10 o 
   2   6   1     2757.90     2806.04     61.47 o 
   3   6   1     2047.64     2039.43     45.38 o 
   4   6   1     1839.08     1868.09     43.97 o 
   5   6   1     1699.91     1619.92     55.01 o 
   6   6   1     1640.43     1522.71     51.42 o 
   7   6   1     1304.55     1186.01     46.93 o 
   8   6   1     1387.79     1348.70     53.30 o 
   9   6   1      349.73      405.02     23.98 o 
  10   6   1      421.82      431.74     25.65 o 
  11   6   1       33.92       10.41     10.34 o 
  12   6   1       48.81       43.01     12.50 o 
  13   6   1      413.14      445.09     23.13 o 
  14   6   1      413.51      411.59     34.34 o 
   0   7   1      774.99      744.53     30.54 o 
   1   7   1      772.57      797.33     18.65 o 
   2   7   1     5389.38     5121.06    108.14 o 
   3   7   1       52.06       70.02      5.82 o 
   4   7   1     1719.77     1496.61     59.56 o 
   5   7   1      734.00      721.19     29.21 o 
   6   7   1      703.26      646.34     27.70 o 
   7   7   1      574.52      557.76     24.54 o 
   8   7   1        3.78       11.38      9.19 o 
   9   7   1      149.12      183.94     17.76 o 
  10   7   1     1058.81     1088.98     42.43 o 
  11   7   1      415.63      407.08     25.19 o 
  12   7   1      108.58      111.22     17.41 o 
  13   7   1      281.74      307.04     22.73 o 
  14   7   1      117.23      124.91     22.45 o 
   1   8   1      180.33      190.64      8.45 o 
   2   8   1      479.77      462.36     23.53 o 
   3   8   1      317.66      229.68     16.11 o 
   4   8   1      596.28      518.22     23.69 o 
   5   8   1     2169.95     2032.52     65.01 o 
   6   8   1     1220.83     1232.98     44.98 o 
   7   8   1      570.47      561.28     25.98 o 
   8   8   1       48.35       52.86     10.97 o 
   9   8   1       68.91       41.39     12.50 o 
  10   8   1      246.21      297.88     24.40 o 
  11   8   1      217.11      230.24     20.65 o 
  12   8   1      278.06      318.60     26.01 o 
  13   8   1      194.63      265.83     24.66 o 
   0   9   1     1693.40     1618.85    147.54 o 
   1   9   1      843.08      723.90     23.69 o 
   2   9   1     1965.35     2024.28     56.80 o 
   3   9   1      677.07      625.59     31.70 o 
   4   9   1     1059.49     1014.51     34.31 o 
   5   9   1      532.32      540.49     21.39 o 
   6   9   1       55.91       62.00     11.57 o 
   7   9   1      164.87      159.60     18.15 o 
   8   9   1      240.85      299.80     21.98 o 
   9   9   1      289.77      310.11     23.15 o 
  10   9   1      181.07      213.30     21.09 o 
  11   9   1      102.27       98.03     17.85 o 
  12   9   1      166.29      222.36     21.84 o 
   1  10   1      278.43      291.50     17.78 o 
   2  10   1      164.79      180.42     23.79 o 
   3  10   1      344.87      345.78     18.43 o 
   4  10   1        9.68       11.94      7.57 o 
   5  10   1      204.59      230.92     15.43 o 
   6  10   1       68.31       72.06     12.47 o 
   7  10   1      131.36      108.26     14.14 o 
   8  10   1       20.16       29.71     12.33 o 
   9  10   1       94.76      106.12     16.66 o 
  10  10   1      221.75      220.78     28.07 o 
  11  10   1       34.78       14.61     11.80 o 
   0  11   1     1019.37     1054.92     76.44 o 
   1  11   1      423.39      436.15     29.05 o 
   2  11   1      145.84      151.79     21.88 o 
   3  11   1      227.85      211.03     20.06 o 
   4  11   1       25.72       39.29     19.20 o 
   5  11   1       87.95       83.32     19.82 o 
   6  11   1      203.42      221.39     19.70 o 
   7  11   1      125.51      152.65     16.51 o 
   8  11   1      270.54      340.07     28.22 o 
   9  11   1       78.17       63.71     15.32 o 
   1  12   1      115.43      154.49     27.52 o 
   2  12   1       52.00       49.34     25.88 o 
   3  12   1      616.61      625.83     49.31 o 
   4  12   1      182.89      176.70     19.96 o 
   5  12   1      327.76      367.06     34.27 o 
   6  12   1       56.24       57.91     21.04 o 
   7  12   1      246.31      280.42     47.19 o 
   8  12   1       57.76       77.65     16.07 o 
   0  13   1      429.50      415.09     54.27 o 
   1  13   1       68.20       47.76     27.20 o 
   2  13   1      436.10      484.06     56.02 o 
   3  13   1      176.69      169.36     28.51 o 
   4  13   1      298.20      228.20     30.68 o 
   5  13   1       37.73       33.31     13.43 o 
   2   0   2    58083.69    60713.16   1607.03 o 
   4   0   2    24938.45    26239.02    701.12 o 
   6   0   2     8246.24     9320.03    249.11 o 
   8   0   2     1961.92     2018.33     57.41 o 
  10   0   2     2117.85     2223.74    120.02 o 
  12   0   2      462.53      441.84     35.93 o 
  14   0   2      313.22      298.13     29.81 o 
  16   0   2       80.75       84.85     19.11 o 
   1   1   2      387.59      320.97     11.07 o 
   2   1   2     4639.62     4919.46    117.08 o 
   3   1   2     2329.56     2412.71     65.00 o 
   4   1   2     8533.37     8377.43    178.05 o 
   5   1   2     6729.58     6555.95    153.65 o 
   6   1   2     2229.04     2482.92     54.49 o 
   7   1   2     5161.91     5354.80    112.63 o 
   8   1   2      293.16      273.96     10.95 o 
   9   1   2      919.58      944.56     27.21 o 
  10   1   2      148.55      140.77     10.69 o 
  11   1   2      173.77      166.84      9.51 o 
  12   1   2      179.77      167.96     10.78 o 
  13   1   2      492.68      508.19     23.55 o 
  14   1   2      313.18      336.28     21.03 o 
  15   1   2     1054.76      994.30     48.11 o 
  16   1   2       18.40       48.16     16.05 o 
   0   2   2    79722.72    74650.36   2541.01 o 
   1   2   2     2609.27     2573.62     63.66 o 
   2   2   2      405.42      629.13     43.57 o 
   3   2   2     9965.53    10267.84    273.21 o 
   4   2   2     1732.61     1725.69     45.88 o 
   5   2   2       67.78       65.47      4.94 o 
   6   2   2      753.09      762.28     21.41 o 
   7   2   2      318.37      315.04     12.35 o 
   8   2   2      414.66      377.05     12.20 o 
   9   2   2      551.37      544.33     17.85 o 
  10   2   2      623.09      658.84     19.88 o 
  11   2   2      159.52      172.90     12.29 o 
  12   2   2     1496.54     1467.74     44.61 o 
  13   2   2      129.81      133.90     17.98 o 
  14   2   2       82.60       83.41     15.83 o 
  15   2   2       68.20       78.81     19.49 o 
  16   2   2       11.05       16.05     13.76 o 
   1   3   2    28648.63    28110.63    590.16 o 
   2   3   2     2960.35     2821.51     64.51 o 
   3   3   2     8878.92     8243.21    241.27 o 
   4   3   2     2368.87     2522.47     64.53 o 
   5   3   2     1358.95     1283.89     32.37 o 
   6   3   2     3045.87     2833.28     64.23 o 
   7   3   2       72.04      119.04      6.99 o 
   8   3   2      125.84       97.24      7.02 o 
   9   3   2      223.55      189.04     12.07 o 
  10   3   2      494.46      494.85     18.90 o 
  11   3   2      506.30      500.01     19.41 o 
  12   3   2      327.78      357.91     19.48 o 
  13   3   2      888.99      917.44     46.28 o 
  14   3   2      175.03      164.13     20.65 o 
  15   3   2      739.82      853.73     87.53 o 
  16   3   2      255.73      248.27     27.04 o 
   0   4   2     3583.92     4244.42    138.64 o 
   1   4   2     5476.18     5511.18    123.25 o 
   2   4   2    10981.54    10620.73    230.05 o 
   3   4   2      859.23      906.00     21.99 o 
   4   4   2      161.31      134.01     10.32 o 
   5   4   2      285.07      284.72     10.19 o 
   6   4   2     1389.67     1451.14     37.55 o 
   7   4   2      239.30      266.75     10.16 o 
   8   4   2      177.99      167.05     10.44 o 
   9   4   2      646.01      595.62     21.19 o 
  10   4   2     1844.45     1858.27     73.97 o 
  11   4   2      960.46      925.75     67.92 o 
  12   4   2       62.59       99.06     11.56 o 
  13   4   2       67.33       91.15     11.71 o 
  14   4   2      227.26      229.40     21.10 o 
  15   4   2      170.64      151.46     21.88 o 
   1   5   2       12.24       15.72      5.24 o 
   2   5   2     2391.67     2491.51     57.10 o 
   3   5   2      895.70      939.79     22.01 o 
   4   5   2     5042.51     4864.49    127.52 o 
   5   5   2     3026.13     2660.71     88.39 o 
   6   5   2     1947.80     1682.62     63.70 o 
   7   5   2     4083.29     3855.89    126.38 o 
   8   5   2     3450.69     3226.26    104.24 o 
   9   5   2       55.63       78.45     11.14 o 
  10   5   2     2479.34     2377.88     90.08 o 
  11   5   2      124.03      146.21     16.50 o 
  12   5   2      134.76      145.64     13.92 o 
  13   5   2      327.39      347.90     25.24 o 
  14   5   2      157.11      204.24     17.80 o 
  15   5   2      338.92      328.93     29.52 o 
   0   6   2     6268.06     5706.56    175.29 o 
   1   6   2      604.20      591.83     20.37 o 
   2   6   2     4839.34     4902.69    106.52 o 
   3   6   2     1351.00     1453.88     34.92 o 
   4   6   2     2629.13     2631.07     63.43 o 
   5   6   2       96.21       84.67      9.28 o 
   6   6   2       80.51       67.64     10.15 o 
   7   6   2     3287.44     2986.17     97.66 o 
   8   6   2      934.33      884.46     41.77 o 
   9   6   2     1457.27     1432.37     57.57 o 
  10   6   2      231.60      281.72     20.85 o 
  11   6   2      572.39      564.13     34.96 o 
  12   6   2      299.46      311.36     27.01 o 
  13   6   2     1112.41     1075.92     42.08 o 
  14   6   2      185.91      156.82     17.63 o 
   1   7   2      381.81      400.78     13.73 o 
   2   7   2      660.04      696.52     27.15 o 
   3   7   2     3392.36     3369.78     81.57 o 
   4   7   2     3429.14     3592.58    108.25 o 
   5   7   2     2460.37     2430.29     80.38 o 
   6   7   2     3835.28     3829.07    110.55 o 
   7   7   2      705.44      718.79     36.65 o 
   8   7   2     1965.85     1738.14     60.79 o 
   9   7   2     1364.43     1301.51     46.95 o 
  10   7   2       33.66       27.11      9.81 o 
  11   7   2       28.03       19.61     11.09 o 
  12   7   2      155.62      201.65     35.28 o 
  13   7   2       61.79       69.69     16.22 o 
  14   7   2       84.76      106.34     15.13 o 
   0   8   2      385.06      357.59     17.97 o 
   1   8   2      595.94      712.16     20.12 o 
   2   8   2       34.83       20.58      4.27 o 
   3   8   2     2602.51     2443.79     72.90 o 
   4   8   2       15.67       18.18      8.08 o 
   5   8   2     1156.22     1061.05     41.37 o 
   6   8   2      610.75      645.46     31.05 o 
   7   8   2      236.04      218.84     20.48 o 
   8   8   2      147.34      140.90     15.94 o 
   9   8   2     1055.79     1033.52     56.76 o 
  10   8   2      137.41      136.98     19.29 o 
  11   8   2      407.48      425.30     29.35 o 
  12   8   2      426.23      325.70     26.56 o 
  13   8   2      401.34      437.50     35.12 o 
   1   9   2      783.68      787.71     25.45 o 
   2   9   2      377.42      325.60     19.57 o 
   3   9   2      238.03      184.22     13.89 o 
   4   9   2      636.33      637.64     32.33 o 
   5   9   2       84.41      107.85     13.78 o 
   6   9   2      834.15      798.65     40.32 o 
   7   9   2      299.56      246.99     21.29 o 
   8   9   2      701.74      698.41     35.07 o 
   9   9   2       23.07       18.63     10.54 o 
  10   9   2      452.59      458.41     33.81 o 
  11   9   2       68.05       82.23     17.06 o 
  12   9   2        9.50        9.29     13.20 o 
   0  10   2      381.06      347.05     37.46 o 
   1  10   2     1537.47     1458.32     79.15 o 
   2  10   2      204.96      226.84     20.88 o 
   3  10   2      109.64      120.33     12.78 o 
   4  10   2       28.51       45.92     13.13 o 
   5  10   2      302.16      313.33     18.87 o 
   6  10   2      218.53      208.65     18.01 o 
   7  10   2      793.73      855.35     31.81 o 
   8  10   2      110.85       88.56     17.81 o 
   9  10   2      343.93      360.35     26.22 o 
  10  10   2       12.02       15.48     12.16 o 
  11  10   2      586.12      658.03     35.07 o 
   1  11   2      123.04      103.38     29.75 o 
   2  11   2      299.26      237.50     25.69 o 
   3  11   2       84.49       86.71     17.55 o 
   4  11   2     1108.88     1080.86     57.06 o 
   5  11   2       35.73       16.58     10.22 o 
   6  11   2      877.71      884.58     37.02 o 
   7  11   2        2.53       11.21     10.20 o 
   8  11   2      481.08      505.11     29.78 o 
   9  11   2      479.60      444.49     31.09 o 
   0  12   2        8.88       -5.35     25.23 o 
   1  12   2      828.77      774.73     51.60 o 
   2  12   2      397.46      421.44     52.70 o 
   3  12   2      831.38      832.32     51.85 o 
   4  12   2      138.77      123.63     24.85 o 
   5  12   2        1.37        9.48     18.94 o 
   6  12   2       85.79       87.93     23.40 o 
   7  12   2        4.22        4.16     19.85 o 
   1  13   2        3.92       -7.83     22.74 o 
   2  13   2      373.18      453.33     52.31 o 
   3  13   2        0.72       11.47     23.71 o 
   4  13   2      327.95      334.82     33.21 o 
   5  13   2        4.64       27.93     13.90 o 
   2   0   3    20114.54    20153.22    666.09 o 
   4   0   3     2099.74     2197.89     62.32 o 
   6   0   3     8903.22     9293.74    250.83 o 
   8   0   3     7659.73     8738.70    229.92 o 
  10   0   3     1604.68     1689.14     53.64 o 
  12   0   3      385.28      428.85     32.11 o 
  14   0   3      432.56      356.23     32.87 o 
  16   0   3      652.99      580.21     44.34 o 
   0   1   3    16781.34    17607.25    900.51 o 
   1   1   3     1807.27     2363.56     77.01 o 
   2   1   3     4464.63     4502.44    106.56 o 
   3   1   3      893.46     1159.87     39.72 o 
   4   1   3     2216.93     2252.68     58.27 o 
   5   1   3      242.79      269.95     10.49 o 
   6   1   3      380.05      433.92     15.18 o 
   7   1   3     5799.73     5725.25    130.40 o 
   8   1   3       63.57       64.61      5.24 o 
   9   1   3     9430.34     9070.22    197.68 o 
  10   1   3       16.05       17.96      4.60 o 
  11   1   3     4130.58     4271.62     98.59 o 
  12   1   3       26.19       38.06      8.14 o 
  13   1   3     1287.28     1333.16     46.87 o 
  14   1   3      297.60      312.63     18.76 o 
  15   1   3      249.93      269.85     29.81 o 
  16   1   3       31.65       31.34     15.29 o 
   1   2   3     6262.73     6849.42    193.77 o 
   2   2   3    22190.53    23826.13    555.89 o 
   3   2   3     3424.02     3575.85     86.99 o 
   4   2   3     7238.33     7245.21    184.08 o 
   5   2   3     3749.81     4195.00     91.29 o 
   6   2   3     4847.87     4926.95    109.61 o 
   7   2   3     4006.61     4245.38     92.61 o 
   8   2   3     2035.38     1912.31     50.30 o 
   9   2   3      250.05      279.60     11.75 o 
  10   2   3     1808.38     1797.69     46.78 o 
  11   2   3       53.96       68.67      7.15 o 
  12   2   3      269.26      287.53     14.17 o 
  13   2   3       33.81       25.33      8.29 o 
  14   2   3      338.08      393.50     28.95 o 
  15   2   3       67.91       81.99     16.48 o 
  16   2   3        5.07       13.00     13.76 o 
   0   3   3    18018.53    18451.79    626.50 o 
   1   3   3     8562.93     9695.29    227.71 o 
   2   3   3     2885.41     2637.24     68.85 o 
   3   3   3      350.84      333.80      9.61 o 
   4   3   3     1448.10     1269.33     37.24 o 
   5   3   3     3867.13     3831.86     93.83 o 
   6   3   3      768.47      825.33     24.91 o 
   7   3   3      647.06      641.07     19.43 o 
   8   3   3      650.12      613.02     19.99 o 
   9   3   3     2491.05     2478.78     60.62 o 
  10   3   3      444.64      413.44     19.75 o 
  11   3   3     1436.50     1336.10     49.70 o 
  12   3   3      784.82      822.36     30.83 o 
  13   3   3     1326.65     1386.87     48.18 o 
  14   3   3       81.11      126.90     19.27 o 
  15   3   3      277.60      337.02     28.40 o 
  16   3   3       21.67       21.25     13.61 o 
   1   4   3     4012.79     4083.60    102.83 o 
   2   4   3     2166.28     2410.97     52.93 o 
   3   4   3      836.06     1040.05     26.83 o 
   4   4   3     7072.48     7125.58    194.53 o 
   5   4   3      266.60      320.94     16.99 o 
   6   4   3     1791.85     1826.95     50.65 o 
   7   4   3      506.48      568.38     17.03 o 
   8   4   3     1278.26     1169.72     40.16 o 
   9   4   3      936.84      845.64     34.69 o 
  10   4   3      323.92      335.76     23.28 o 
  11   4   3      149.95      150.52     18.54 o 
  12   4   3      653.00      694.18     35.48 o 
  13   4   3      659.74      668.43     42.81 o 
  14   4   3       14.75       25.06     14.91 o 
  15   4   3      516.09      516.50     36.19 o 
   0   5   3    16389.18    15968.29    533.73 o 
   1   5   3     2090.16     2408.66     54.39 o 
   2   5   3     4496.70     4097.68     96.83 o 
   3   5   3     1482.93     1635.19     41.80 o 
   4   5   3      510.51      510.34     17.75 o 
   5   5   3     1937.86     1900.92     58.79 o 
   6   5   3      420.35      420.33     29.76 o 
   7   5   3      552.15      503.64     26.07 o 
   8   5   3       37.59       59.08     15.55 o 
   9   5   3     1794.93     1777.62     64.23 o 
  10   5   3     1073.71     1022.83     47.56 o 
  11   5   3      288.72      320.96     20.44 o 
  12   5   3      211.54      142.79     16.13 o 
  13   5   3      534.59      550.53     27.68 o 
  14   5   3       42.49       58.32     11.90 o 
  15   5   3       89.57       96.56     20.34 o 
   1   6   3     3044.11     2917.83     67.49 o 
   2   6   3      278.62      306.65     10.73 o 
   3   6   3      109.13      144.24      8.89 o 
   4   6   3     1460.18     1390.12     47.65 o 
   5   6   3     4653.67     4635.22    114.52 o 
   6   6   3     4264.56     4261.03    112.69 o 
   7   6   3      830.70      802.68     34.25 o 
   8   6   3      607.56      620.00     30.08 o 
   9   6   3      276.50      284.16     20.21 o 
  10   6   3      266.63      254.42     23.09 o 
  11   6   3      319.36      289.66     21.84 o 
  12   6   3      315.75      303.89     24.81 o 
  13   6   3      567.00      565.66     32.97 o 
  14   6   3      212.95      229.44     23.27 o 
   0   7   3     5887.41     5907.51    167.71 o 
   1   7   3      541.68      499.18     20.34 o 
   2   7   3     6290.73     6202.32    124.32 o 
   3   7   3      326.56      293.88     16.24 o 
   4   7   3      944.89      856.56     30.97 o 
   5   7   3      387.60      368.74     20.15 o 
   6   7   3       94.46       66.11     14.14 o 
   7   7   3      520.12      565.95     25.12 o 
   8   7   3       22.83       35.34     10.42 o 
   9   7   3      601.75      633.43     27.27 o 
  10   7   3      147.48      114.83     15.37 o 
  11   7   3      484.86      450.01     31.65 o 
  12   7   3      443.75      518.33     32.08 o 
  13   7   3      138.99       99.70     21.37 o 
  14   7   3      250.35      210.37     23.03 o 
   1   8   3       79.95       82.02      6.88 o 
   2   8   3      608.02      529.78     26.76 o 
   3   8   3     2025.19     1981.51     53.27 o 
   4   8   3     1817.23     1833.77     69.93 o 
   5   8   3     1227.01     1163.89     46.03 o 
   6   8   3      415.68      409.18     27.08 o 
   7   8   3      933.25      808.32     40.08 o 
   8   8   3      260.76      233.82     20.66 o 
   9   8   3      702.15      685.92     35.69 o 
  10   8   3       93.92       71.81     14.91 o 
  11   8   3      233.92      194.06     22.81 o 
  12   8   3      114.28       80.27     17.03 o 
  13   8   3      142.55      142.83     19.00 o 
   0   9   3     1072.52     1112.92     42.95 o 
   1   9   3     1221.37     1100.12     45.02 o 
   2   9   3     2212.25     2236.92     68.20 o 
   3   9   3     1839.54     1846.63     56.56 o 
   4   9   3      508.95      482.28     21.94 o 
   5   9   3      275.46      240.00     17.61 o 
   6   9   3      185.14      158.84     16.02 o 
   7   9   3      399.50      493.55     39.70 o 
   8   9   3      397.18      491.34     36.71 o 
   9   9   3      262.01      251.60     20.64 o 
  10   9   3      497.98      516.38     29.64 o 
  11   9   3       64.24       45.77     14.54 o 
  12   9   3      351.63      396.57     26.98 o 
   1  10   3      306.23      292.54     25.24 o 
   2  10   3       59.97       51.77      9.15 o 
   3  10   3      106.40       35.93     12.25 o 
   4  10   3      182.82      190.19     15.27 o 
   5  10   3      711.10      666.10     30.42 o 
   6  10   3       34.82       40.91     10.38 o 
   7  10   3      868.62      838.64     40.23 o 
   8  10   3        2.75        2.00      9.77 o 
   9  10   3      137.12      145.82     18.91 o 
  10  10   3       41.32       29.10     13.21 o 
  11  10   3      136.14      141.00     21.82 o 
   0  11   3      701.01      589.38     84.09 o 
   1  11   3      339.57      279.39     42.07 o 
   2  11   3      401.20      522.08     30.78 o 
   3  11   3      464.96      424.34     31.86 o 
   4  11   3       99.03      104.34     22.54 o 
   5  11   3       58.74       75.96     12.96 o 
   6  11   3       76.55       74.07     13.80 o 
   7  11   3      105.82       77.02     14.06 o 
   8  11   3      410.11      424.50     26.25 o 
   9  11   3      234.75      243.29     24.65 o 
   1  12   3       45.04       53.78     20.90 o 
   2  12   3       77.49       72.97     29.16 o 
   3  12   3      745.06      759.19     39.69 o 
   4  12   3       40.99       47.83     19.46 o 
   5  12   3      652.94      712.45     41.59 o 
   6  12   3       74.76       66.63     21.17 o 
   7  12   3      246.45      234.87     23.08 o 
   0  13   3      891.27      902.03     98.61 o 
   1  13   3      164.03      155.28     27.80 o 
   2  13   3      274.60      238.82     43.31 o 
   3  13   3       40.73       55.52     29.75 o 
   4  13   3      119.46      151.18     32.64 o 
   0   0   4    19331.46    19697.21   1096.20 o 
   2   0   4    33528.03    35005.80   1749.79 o 
   4   0   4     5907.99     5976.91    163.09 o 
   6   0   4     3956.51     3979.07    108.87 o 
   8   0   4      146.84      157.30      9.04 o 
  10   0   4     1929.09     2173.85     60.32 o 
  12   0   4     1769.39     1731.55     76.83 o 
  14   0   4       12.54       -7.64      9.94 o 
  16   0   4       65.80       96.32     19.88 o 
   1   1   4     6175.20     6930.00    243.98 o 
   2   1   4     2107.97     2217.37     53.24 o 
   3   1   4     6391.39     6687.27    163.12 o 
   4   1   4     7886.21     8061.93    189.36 o 
   5   1   4     9801.15     9572.64    216.06 o 
   6   1   4      701.80      694.94     20.62 o 
   7   1   4     4706.43     5070.29    123.00 o 
   8   1   4       39.64       40.05      7.75 o 
   9   1   4     1103.30     1144.64     31.19 o 
  10   1   4       11.89        5.92      4.23 o 
  11   1   4      162.70      160.78     11.80 o 
  12   1   4      159.93      155.95     13.58 o 
  13   1   4      503.65      439.67     23.92 o 
  14   1   4       48.92       53.07     10.17 o 
  15   1   4     1327.58     1115.31     78.74 o 
  16   1   4      112.32      123.07     23.70 o 
   0   2   4     4241.15     4358.05    260.67 o 
   1   2   4     2718.29     2774.33     77.04 o 
   2   2   4    10488.38    10372.32    254.64 o 
   3   2   4     4455.94     4627.11    110.10 o 
   4   2   4     7057.62     7113.96    174.68 o 
   5   2   4     2394.75     2273.38     58.51 o 
   6   2   4       95.46      101.57      7.48 o 
   7   2   4     1114.10     1087.14     31.73 o 
   8   2   4      473.23      556.80     18.39 o 
   9   2   4     1153.08     1054.93     30.20 o 
  10   2   4     2509.63     2456.54     63.41 o 
  11   2   4      338.88      285.51     14.01 o 
  12   2   4      524.78      521.74     23.76 o 
  13   2   4      329.09      374.90     27.28 o 
  14   2   4      221.65      215.95     24.65 o 
  15   2   4       67.21       86.96     17.21 o 
  16   2   4        3.51        2.29     13.00 o 
   1   3   4     8889.32     9575.41    231.17 o 
   2   3   4     1421.11     1342.27     33.68 o 
   3   3   4     6608.92     6864.43    158.49 o 
   4   3   4     2189.23     2688.39     65.05 o 
   5   3   4     4769.60     4889.60    124.87 o 
   6   3   4     3460.23     3724.16     94.99 o 
   7   3   4     1087.54     1119.95     33.33 o 
   8   3   4     1966.17     1914.14     47.10 o 
   9   3   4      249.78      275.50     12.97 o 
  10   3   4      855.71      861.28     42.04 o 
  11   3   4        0.57       -2.10      6.24 o 
  12   3   4       66.27       66.70      9.65 o 
  13   3   4      767.00      748.75     46.60 o 
  14   3   4      632.87      700.92     56.19 o 
  15   3   4      499.87      452.75     48.16 o 
   0   4   4     9125.55     9076.89    303.39 o 
   1   4   4     5788.33     5985.78    140.93 o 
   2   4   4    12543.64    12684.74    272.40 o 
   3   4   4      768.65      753.28     27.03 o 
   4   4   4     2352.37     2242.63     58.77 o 
   5   4   4      472.37      468.63     15.98 o 
   6   4   4       62.20       72.90      5.67 o 
   7   4   4      908.03      837.57     23.92 o 
   8   4   4      134.59      100.94     12.16 o 
   9   4   4      911.12      843.02     40.23 o 
  10   4   4     1186.07     1307.88     61.28 o 
  11   4   4      431.21      419.71     38.39 o 
  12   4   4      503.17      478.01     22.42 o 
  13   4   4      256.44      269.33     24.73 o 
  14   4   4      101.70       94.72     17.56 o 
  15   4   4      120.28       93.29     19.75 o 
   1   5   4     4488.08     4317.03    107.93 o 
   2   5   4     2026.99     1905.00     52.37 o 
   3   5   4     1745.49     1438.12     42.44 o 
   4   5   4     1508.51     1542.97     37.81 o 
   5   5   4     1512.06     1656.70     51.28 o 
   6   5   4     3861.60     3733.27    109.45 o 
   7   5   4      948.91     1001.92     37.09 o 
   8   5   4     2148.64     2036.97     78.45 o 
   9   5   4      210.88      277.03     30.52 o 
  10   5   4      876.55      862.35     40.05 o 
  11   5   4       68.93       55.04     11.52 o 
  12   5   4      615.37      572.06     30.79 o 
  13   5   4      461.34      437.40     22.97 o 
  14   5   4      154.30      184.02     27.90 o 
  15   5   4      306.73      298.23     27.73 o 
   0   6   4     1667.85     1751.84     61.44 o 
   1   6   4     1486.51     1387.36     36.36 o 
   2   6   4     9195.93     9306.16    201.80 o 
   3   6   4      254.93      288.40     11.26 o 
   4   6   4      735.64      711.08     29.28 o 
   5   6   4     2421.29     2248.99     63.00 o 
   6   6   4       45.00       44.06      7.94 o 
   7   6   4      287.64      281.64     18.00 o 
   8   6   4      257.72      280.37     18.94 o 
   9   6   4     3132.85     2979.04     92.00 o 
  10   6   4     1625.43     1629.12     66.35 o 
  11   6   4      298.12      283.05     35.54 o 
  12   6   4       54.90       40.14     15.59 o 
  13   6   4      425.46      436.83     30.68 o 
  14   6   4      205.82      189.31     26.86 o 
   1   7   4     1783.80     1587.32     37.17 o 
   2   7   4     1934.82     2020.04     48.67 o 
   3   7   4      518.74      463.69     16.74 o 
   4   7   4     1303.04     1204.11     46.34 o 
   5   7   4     1128.33      975.14     39.17 o 
   6   7   4      992.12     1011.44     47.91 o 
   7   7   4     2469.81     2331.87     79.61 o 
   8   7   4      817.58      704.25     38.23 o 
   9   7   4      106.53      108.47     13.69 o 
  10   7   4      157.89      182.88     20.25 o 
  11   7   4       55.05       64.75     15.13 o 
  12   7   4       81.88       65.87     14.53 o 
  13   7   4        7.06        4.36     11.39 o 
   0   8   4     1088.85     1104.81     37.47 o 
   1   8   4     3291.68     3424.68     80.89 o 
   2   8   4      388.61      448.06     15.68 o 
   3   8   4     1174.04     1258.44     46.80 o 
   4   8   4      162.28      146.23     14.21 o 
   5   8   4       58.18       63.38     11.43 o 
   6   8   4      199.42      212.48     17.68 o 
   7   8   4      774.33      748.38     35.98 o 
   8   8   4      607.26      574.61     53.51 o 
   9   8   4      228.15      173.10     16.73 o 
  10   8   4      294.75      284.08     21.03 o 
  11   8   4      833.14      894.77     37.81 o 
  12   8   4      385.49      349.35     35.14 o 
  13   8   4      349.22      372.71     27.71 o 
   1   9   4      304.08      283.88     18.90 o 
   2   9   4      122.31      111.94     11.79 o 
   3   9   4      160.29      169.39     13.10 o 
   4   9   4      285.28      257.37     15.79 o 
   5   9   4      394.29      423.35     24.08 o 
   6   9   4     1072.89     1063.36     44.60 o 
   7   9   4       80.32       72.85     14.44 o 
   8   9   4      470.81      450.23     26.16 o 
   9   9   4      842.68      829.23     40.98 o 
  10   9   4      212.91      230.36     24.26 o 
  11   9   4       30.25       43.46     14.73 o 
  12   9   4       68.29       72.63     20.00 o 
   0  10   4        0.48       10.70     22.17 o 
   1  10   4      512.87      541.38     31.73 o 
   2  10   4      344.82      414.70     25.52 o 
   3  10   4      614.11      594.98     26.44 o 
   4  10   4      373.11      346.12     21.95 o 
   5  10   4       53.10       76.03     12.14 o 
   6  10   4       45.46       48.78     12.67 o 
   7  10   4      198.38      215.78     22.38 o 
   8  10   4      131.10      134.39     17.28 o 
   9  10   4     1278.64     1362.80     54.81 o 
  10  10   4        3.75      -12.49      9.19 o 
   1  11   4      343.48      283.77     42.54 o 
   2  11   4      759.30      663.08     40.09 o 
   3  11   4        8.65        0.55     15.54 o 
   4  11   4      719.23      682.57     31.89 o 
   5  11   4      159.18      156.42     14.69 o 
   6  11   4      746.18      672.36     35.88 o 
   7  11   4      237.81      241.58     20.04 o 
   8  11   4      846.39      820.88     41.60 o 
   9  11   4       39.10       15.94     12.24 o 
   0  12   4      418.00      513.70     50.45 o 
   1  12   4      609.04      512.97     38.45 o 
   2  12   4       62.22       46.98     21.85 o 
   3  12   4      161.37      183.07     25.93 o 
   4  12   4      181.70      180.51     22.81 o 
   5  12   4       20.43       17.25     21.07 o 
   6  12   4      205.82      168.82     29.81 o 
   7  12   4       59.67       77.69     15.24 o 
   1  13   4       93.58       68.93     27.52 o 
   2  13   4      191.72      183.77     33.97 o 
   3  13   4       17.91        2.18     24.58 o 
   4  13   4      342.67      364.40     41.69 o 
   2   0   5    30372.05    30534.62   1553.33 o 
   4   0   5     3592.08     3623.80    103.76 o 
   6   0   5    12623.48    12486.76    332.51 o 
   8   0   5     2037.14     2124.38     62.35 o 
  10   0   5     2646.12     2518.10    103.75 o 
  12   0   5      381.87      357.72     26.73 o 
  14   0   5      809.79      871.46     57.33 o 
   0   1   5     4420.80     4576.68    257.61 o 
   1   1   5     6438.65     7274.25    241.06 o 
   2   1   5     5388.02     5815.39    211.39 o 
   3   1   5    10597.73    11500.50    260.20 o 
   4   1   5      159.47      155.16      7.60 o 
   5   1   5      527.43      497.20     15.35 o 
   6   1   5     1522.23     1467.44     37.58 o 
   7   1   5     1180.27     1122.23     29.91 o 
   8   1   5      578.14      568.41     16.51 o 
   9   1   5     3030.21     3033.58     77.63 o 
  10   1   5      995.33      986.90     29.89 o 
  11   1   5     1598.57     1591.62     54.48 o 
  12   1   5      912.03      939.79     31.42 o 
  13   1   5     1312.16     1317.32     48.64 o 
  14   1   5      185.34      164.80     15.21 o 
  15   1   5      252.47      256.85     29.81 o 
  16   1   5       38.00       31.34     15.29 o 
   1   2   5     1863.03     1935.07     64.25 o 
   2   2   5     1988.12     2212.53     52.93 o 
   3   2   5     4283.83     4864.74    119.18 o 
   4   2   5    19714.63    19505.82    467.14 o 
   5   2   5     4044.15     4535.24    110.84 o 
   6   2   5     7928.41     7729.03    197.51 o 
   7   2   5        1.89       29.19      6.05 o 
   8   2   5     5146.34     4957.75    112.91 o 
   9   2   5     1377.28     1379.61     39.62 o 
  10   2   5      720.59      704.85     20.55 o 
  11   2   5       84.28      102.08     10.60 o 
  12   2   5      439.82      451.93     21.40 o 
  13   2   5       37.93       22.23     11.81 o 
  14   2   5       42.83       46.02     14.37 o 
  15   2   5       29.45       23.92     13.80 o 
   0   3   5     1892.13     1860.40     85.11 o 
   1   3   5     2840.43     3123.78     90.24 o 
   2   3   5     3229.91     2880.50     67.82 o 
   3   3   5     4026.27     4107.77    110.41 o 
   4   3   5     1118.06     1151.64     31.00 o 
   5   3   5     3852.67     3938.13    100.80 o 
   6   3   5     1321.74     1312.47     39.19 o 
   7   3   5     1254.48     1206.30     34.30 o 
   8   3   5      450.79      445.31     15.51 o 
   9   3   5     2907.20     2854.33     67.44 o 
  10   3   5      315.28      297.35     26.30 o 
  11   3   5     1216.61     1356.43     43.91 o 
  12   3   5       49.10       37.73     11.31 o 
  13   3   5     1968.37     1859.20    133.78 o 
  14   3   5      135.89      153.79     19.78 o 
  15   3   5      184.70      210.14     25.73 o 
   1   4   5      186.64      176.74      9.60 o 
   2   4   5     4499.50     4536.42     92.60 o 
   3   4   5      598.77      596.70     30.43 o 
   4   4   5     2360.63     2627.37     66.28 o 
   5   4   5     3094.33     3135.75     81.42 o 
   6   4   5     6624.93     6549.42    156.35 o 
   7   4   5     2797.25     2810.24     71.95 o 
   8   4   5      101.14      111.33     12.17 o 
   9   4   5       91.59      134.27     16.69 o 
  10   4   5     1230.97     1070.17     88.82 o 
  11   4   5      238.23      233.16     21.14 o 
  12   4   5       48.52       61.60     10.46 o 
  13   4   5      179.68      199.70     22.32 o 
  14   4   5      342.88      402.99     33.57 o 
  15   4   5      125.93       96.33     18.85 o 
   0   5   5     8212.57     8153.97    290.75 o 
   1   5   5     8528.43     9288.83    201.97 o 
   2   5   5     3857.75     3895.88     91.09 o 
   3   5   5     1791.16     1766.92     51.57 o 
   4   5   5      813.45      797.34     24.86 o 
   5   5   5      947.64      778.38     28.92 o 
   6   5   5      915.99      925.79     41.43 o 
   7   5   5      116.67       92.73     11.92 o 
   8   5   5      524.76      551.67     24.26 o 
   9   5   5     1892.31     1941.47     66.39 o 
  10   5   5      357.17      318.79     31.72 o 
  11   5   5     1466.80     1506.19     57.85 o 
  12   5   5      349.49      406.63     22.82 o 
  13   5   5      175.44      135.01     20.14 o 
  14   5   5      169.99      193.25     29.43 o 
   1   6   5      403.14      414.44     16.91 o 
   2   6   5      186.89      222.78     10.82 o 
   3   6   5     1668.92     1663.02     42.13 o 
   4   6   5     2944.76     2879.32     75.63 o 
   5   6   5      815.11      734.94     31.56 o 
   6   6   5       13.65       22.10      7.82 o 
   7   6   5      552.60      519.96     25.98 o 
   8   6   5      684.19      761.76     37.93 o 
   9   6   5     1599.08     1645.36     53.05 o 
  10   6   5     1069.36     1058.61     43.21 o 
  11   6   5      209.64      180.52     21.46 o 
  12   6   5      310.23      306.49     29.54 o 
  13   6   5      235.54      213.78     25.56 o 
  14   6   5       30.38       28.81     13.96 o 
   0   7   5     6724.48     6100.57    221.37 o 
   1   7   5     1264.95     1126.24     31.25 o 
   2   7   5     4067.35     3924.74     98.02 o 
   3   7   5      186.64      165.41     13.11 o 
   4   7   5      353.06      269.97     18.07 o 
   5   7   5      453.70      455.05     20.83 o 
   6   7   5      839.83      706.98     33.12 o 
   7   7   5      574.30      535.25     27.96 o 
   8   7   5      200.63      217.99     19.73 o 
   9   7   5     1092.49     1078.87     59.76 o 
  10   7   5      693.80      714.61     51.68 o 
  11   7   5      211.24      195.31     20.27 o 
  12   7   5      802.73      839.10     43.82 o 
  13   7   5      498.77      457.36     34.17 o 
   1   8   5     3251.09     3206.60     72.24 o 
   2   8   5        6.90       14.45      6.31 o 
   3   8   5      269.52      303.57     13.73 o 
   4   8   5      213.51      247.11     16.62 o 
   5   8   5      831.50      784.87     39.03 o 
   6   8   5      352.44      364.04     19.66 o 
   7   8   5     2046.81     1984.34     69.67 o 
   8   8   5      114.80       91.75     13.59 o 
   9   8   5      133.13      148.01     16.69 o 
  10   8   5      145.87      107.23     20.23 o 
  11   8   5      251.07      264.36     25.52 o 
  12   8   5       27.96       29.30     13.61 o 
   0   9   5     3569.05     3590.80    108.32 o 
   1   9   5     1445.39     1310.91     42.46 o 
   2   9   5     2982.59     2728.56     77.32 o 
   3   9   5     1209.43     1131.82     41.21 o 
   4   9   5      346.91      349.36     21.05 o 
   5   9   5      587.33      662.25     32.26 o 
   6   9   5      764.41      736.10     34.53 o 
   7   9   5      445.24      443.01     30.48 o 
   8   9   5      475.58      537.42     31.15 o 
   9   9   5      152.81      202.79     21.23 o 
  10   9   5      896.09      982.37     46.24 o 
  11   9   5       48.59       46.36     15.20 o 
   1  10   5      402.50      380.78     21.85 o 
   2  10   5       44.42       27.28      9.22 o 
   3  10   5      743.35      714.27     31.73 o 
   4  10   5       74.22       61.20     12.75 o 
   5  10   5      863.95      846.33     53.13 o 
   6  10   5      245.76      227.73     21.24 o 
   7  10   5      590.12      551.81     28.99 o 
   8  10   5       56.08       48.54     24.06 o 
   9  10   5      732.27      733.17     38.96 o 
  10  10   5       11.82       25.16     13.36 o 
   0  11   5     1494.32     1695.52    124.60 o 
   1  11   5       88.50       52.06     22.20 o 
   2  11   5      466.84      479.78     29.58 o 
   3  11   5       18.40       23.03     17.46 o 
   4  11   5      190.67      172.23     16.97 o 
   5  11   5       87.80       82.14     13.88 o 
   6  11   5       29.46       29.02     10.40 o 
   7  11   5      269.71      250.03     23.88 o 
   8  11   5      552.32      595.58     33.60 o 
   9  11   5       30.03       27.22     12.99 o 
   1  12   5      296.05      235.08     57.33 o 
   2  12   5       66.41       48.47     23.40 o 
   3  12   5      210.88      238.46     43.69 o 
   4  12   5       15.84       16.47     19.32 o 
   5  12   5      567.83      582.96     39.71 o 
   6  12   5       45.56       71.61     14.19 o 
   7  12   5      430.32      476.02     31.05 o 
   0  13   5      482.23      456.37     53.51 o 
   1  13   5       89.30      108.17     35.68 o 
   2  13   5      323.12      352.32     41.88 o 
   3  13   5        8.91       -7.24     23.62 o 
   4  13   5       73.54       36.08     28.08 o 
   0   0   6     2280.18     2805.48    133.01 o 
   2   0   6     3631.37     3277.14    194.93 o 
   4   0   6     7495.40     7536.39    253.49 o 
   6   0   6     3099.58     3018.41     83.79 o 
   8   0   6     3571.25     3598.60     96.08 o 
  10   0   6      326.85      271.74     18.91 o 
  12   0   6      501.93      634.89     47.01 o 
  14   0   6      136.91      125.37     20.64 o 
   1   1   6      834.73      861.96     48.50 o 
   2   1   6     2446.02     2567.72     97.93 o 
   3   1   6     5226.67     5612.48    150.52 o 
   4   1   6     1341.66     1576.69     41.72 o 
   5   1   6     3079.34     3195.78     85.07 o 
   6   1   6     1133.16     1212.83     32.54 o 
   7   1   6      514.13      436.19     16.94 o 
   8   1   6        8.16        7.29      4.44 o 
   9   1   6      502.87      556.53     16.56 o 
  10   1   6      145.77      142.65     10.92 o 
  11   1   6      737.97      731.56     30.93 o 
  12   1   6       37.63       42.91     10.37 o 
  13   1   6      799.50      743.07     31.16 o 
  14   1   6      207.12      212.25     24.07 o 
  15   1   6     1058.86      983.06     69.56 o 
   0   2   6     1020.38      792.72     45.87 o 
   1   2   6     3405.69     3618.92    105.77 o 
   2   2   6     4265.79     4046.44    128.32 o 
   3   2   6     8650.09     9381.75    219.91 o 
   4   2   6     3291.16     3820.97     88.35 o 
   5   2   6      457.25      467.81     16.73 o 
   6   2   6      111.28      109.25      8.09 o 
   7   2   6     2100.96     1950.74     56.60 o 
   8   2   6      540.20      521.75     18.24 o 
   9   2   6      237.15      222.09     11.94 o 
  10   2   6      957.93     1099.10     34.09 o 
  11   2   6      561.93      571.84     22.54 o 
  12   2   6     1396.18     1322.90     60.36 o 
  13   2   6       75.53       85.21     14.35 o 
  14   2   6      174.66      143.70     21.79 o 
  15   2   6       20.71       19.92     12.85 o 
   1   3   6      474.42      454.16     20.12 o 
   2   3   6     1370.57     1306.31     35.41 o 
   3   3   6     1245.57     1441.82     35.08 o 
   4   3   6     1124.09     1307.70     34.64 o 
   5   3   6     3738.39     3752.43     94.07 o 
   6   3   6      460.80      452.53     16.36 o 
   7   3   6     3053.92     3128.78     69.62 o 
   8   3   6      735.21      690.34     22.10 o 
   9   3   6      631.87      693.44     21.00 o 
  10   3   6     2169.63     2227.77     79.45 o 
  11   3   6       28.92       24.17     11.18 o 
  12   3   6      104.39      125.77     17.11 o 
  13   3   6      507.15      445.11     34.38 o 
  14   3   6       62.55       52.90     14.89 o 
  15   3   6      628.74      695.67     59.24 o 
   0   4   6      942.97      921.10     42.94 o 
   1   4   6     4064.22     3922.60    103.28 o 
   2   4   6     3212.92     3281.12     72.06 o 
   3   4   6     2509.27     2733.12     62.68 o 
   4   4   6      981.69      961.90     27.92 o 
   5   4   6      442.79      469.46     16.37 o 
   6   4   6      639.04      682.79     22.82 o 
   7   4   6      231.71      244.87     22.10 o 
   8   4   6      649.65      751.28     29.66 o 
   9   4   6     2014.47     1944.92     63.37 o 
  10   4   6     1339.61     1307.38     92.57 o 
  11   4   6      193.91      129.61     15.92 o 
  12   4   6      690.05      788.09     42.14 o 
  13   4   6      178.45      148.91     21.13 o 
  14   4   6       94.61      100.78     18.39 o 
  15   4   6       36.97       29.75     14.84 o 
   1   5   6     1918.20     2058.69     48.36 o 
   2   5   6     1178.92     1081.53     27.24 o 
   3   5   6     1322.40     1329.08     31.15 o 
   4   5   6     2627.46     2499.01     74.86 o 
   5   5   6      810.67      774.97     31.98 o 
   6   5   6     1286.34     1122.36     47.23 o 
   7   5   6      422.00      400.77     20.07 o 
   8   5   6     2133.16     1951.35     66.20 o 
   9   5   6     1208.40     1287.56     47.31 o 
  10   5   6      105.45       92.51     13.90 o 
  11   5   6       70.41       71.30     14.04 o 
  12   5   6      218.76      252.89     27.04 o 
  13   5   6      372.09      399.33     33.45 o 
  14   5   6      368.30      398.73     30.47 o 
   0   6   6     3166.22     3446.01    117.45 o 
   1   6   6     1608.25     1659.98     38.70 o 
   2   6   6      756.14      709.07     26.29 o 
   3   6   6      447.13      462.58     20.84 o 
   4   6   6      364.08      352.95     17.28 o 
   5   6   6      196.38      211.18     14.57 o 
   6   6   6      236.43      284.71     14.75 o 
   7   6   6     1587.45     1491.48     60.44 o 
   8   6   6      122.27       98.25     13.96 o 
   9   6   6     1124.66      972.66     65.88 o 
  10   6   6     1443.80     1474.70     53.87 o 
  11   6   6     1183.88     1154.92     47.08 o 
  12   6   6      196.86      189.33     20.35 o 
  13   6   6      245.50      217.13     24.24 o 
  14   6   6       20.26       24.95     16.05 o 
   1   7   6      121.22       98.26      8.21 o 
   2   7   6     1928.56     1870.11     54.94 o 
   3   7   6      102.95       76.85     10.41 o 
   4   7   6      620.39      703.90     25.20 o 
   5   7   6      106.16      109.53     11.99 o 
   6   7   6      628.63      607.10     25.69 o 
   7   7   6      124.70      130.69     15.57 o 
   8   7   6      674.70      651.67     29.89 o 
   9   7   6      478.18      454.26     30.63 o 
  10   7   6      354.47      343.94     35.15 o 
  11   7   6      105.12       47.51     13.64 o 
  12   7   6      286.83      297.25     43.03 o 
  13   7   6       87.19       96.69     17.81 o 
   0   8   6      396.66      448.77     21.91 o 
   1   8   6     2080.86     2172.08     51.38 o 
   2   8   6      384.98      345.43     17.13 o 
   3   8   6      360.61      422.23     17.73 o 
   4   8   6      203.43      210.01     19.33 o 
   5   8   6      945.31      927.41     42.40 o 
   6   8   6      682.43      687.65     29.08 o 
   7   8   6      154.98      156.39     17.30 o 
   8   8   6      734.91      717.89     48.09 o 
   9   8   6      597.96      628.37     37.68 o 
  10   8   6      222.08      182.88     18.28 o 
  11   8   6      534.04      535.03     46.47 o 
  12   8   6      167.89      141.33     18.68 o 
   1   9   6     1382.10     1308.24     37.57 o 
   2   9   6      455.74      479.19     20.44 o 
   3   9   6      240.52      267.42     17.43 o 
   4   9   6     1375.02     1333.59     63.14 o 
   5   9   6      177.44      174.49     19.45 o 
   6   9   6      790.52      825.53     38.71 o 
   7   9   6      232.99      213.10     19.29 o 
   8   9   6      391.87      410.54     26.06 o 
   9   9   6        9.78       12.28     12.13 o 
  10   9   6       26.21       19.82     12.08 o 
  11   9   6      298.75      327.94     25.81 o 
   0  10   6     1462.97     1427.20     94.03 o 
   1  10   6     1591.00     1573.12     73.53 o 
   2  10   6      224.44      236.40     17.13 o 
   3  10   6      478.50      515.74     23.59 o 
   4  10   6       68.94       92.55     14.03 o 
   5  10   6      156.42      155.26     23.98 o 
   6  10   6      138.96      145.64     17.60 o 
   7  10   6       50.86       83.41     16.17 o 
   8  10   6      147.29      150.34     17.31 o 
   9  10   6      584.46      627.60     32.23 o 
  10  10   6       68.98       62.65     15.47 o 
   1  11   6       20.36       14.20     19.18 o 
   2  11   6       60.89       51.38     24.30 o 
   3  11   6       92.44       89.30     12.80 o 
   4  11   6      775.59      755.58     47.56 o 
   5  11   6       40.57       27.51     11.05 o 
   6  11   6      552.03      560.48     32.85 o 
   7  11   6        6.88        0.83     10.77 o 
   8  11   6      562.97      532.22     35.66 o 
   0  12   6      758.79      875.28     64.98 o 
   1  12   6      359.50      379.89     63.83 o 
   2  12   6      205.53      224.64     38.57 o 
   3  12   6      193.15      205.38     27.29 o 
   4  12   6      108.22      106.06     23.41 o 
   5  12   6      130.51      143.63     28.95 o 
   6  12   6       28.05       26.16     11.31 o 
   1  13   6      169.25      166.18     30.14 o 
   2  13   6       59.90       55.09     28.70 o 
   3  13   6       11.35        8.29     24.06 o 
   2   0   7     5026.24     5318.18    273.67 o 
   4   0   7    33384.93    34168.43   1108.16 o 
   6   0   7     1636.35     1770.80     57.55 o 
   8   0   7     5434.49     5308.31    187.53 o 
  10   0   7     1518.75     1416.60    115.05 o 
  12   0   7      535.01      505.42     31.35 o 
  14   0   7      842.15      958.60     59.63 o 
   0   1   7     2869.91     2891.10    174.29 o 
   1   1   7     2860.81     2549.48     85.14 o 
   2   1   7      417.33      333.56     23.29 o 
   3   1   7     4313.35     4465.75    131.99 o 
   4   1   7     1552.20     1864.76     49.55 o 
   5   1   7      404.89      353.33     12.95 o 
   6   1   7      900.87      918.84     25.17 o 
   7   1   7     1000.18      882.90     27.98 o 
   8   1   7      381.35      391.40     13.88 o 
   9   1   7      909.78      798.16     27.12 o 
  10   1   7      461.43      489.25     21.07 o 
  11   1   7      227.04      222.33     14.96 o 
  12   1   7       22.92       22.15      7.32 o 
  13   1   7     1257.77     1140.65     44.93 o 
  14   1   7        3.51       13.67     12.05 o 
  15   1   7      185.51      145.24     23.70 o 
   1   2   7      121.35       98.01     11.51 o 
   2   2   7     6301.04     6347.37    240.53 o 
   3   2   7     2263.58     2488.87     63.86 o 
   4   2   7     2862.40     3055.26     83.03 o 
   5   2   7      726.90      849.69     25.16 o 
   6   2   7    15221.43    15464.39    365.14 o 
   7   2   7     1510.53     1503.37     37.26 o 
   8   2   7      825.41      806.00     29.33 o 
   9   2   7      224.51      232.37     13.21 o 
  10   2   7     3123.09     2968.33     98.98 o 
  11   2   7      981.23      974.98     32.65 o 
  12   2   7      571.98      599.45     32.50 o 
  13   2   7       85.44       76.55     17.58 o 
  14   2   7      922.75      957.91     47.92 o 
  15   2   7       27.05       23.37     12.78 o 
   0   3   7     7828.71     7405.85    398.27 o 
   1   3   7     9893.22     9952.64    296.94 o 
   2   3   7     1889.37     1912.76     57.29 o 
   3   3   7     4947.75     4934.73    127.57 o 
   4   3   7     3653.41     3653.03     92.68 o 
   5   3   7      459.54      457.63     17.18 o 
   6   3   7     1899.90     1864.09     49.63 o 
   7   3   7      523.98      570.09     22.12 o 
   8   3   7     2020.27     2006.51     51.31 o 
   9   3   7      256.83      316.65     18.72 o 
  10   3   7      381.16      351.92     24.67 o 
  11   3   7     4013.09     3893.47    161.08 o 
  12   3   7      512.12      483.69     44.72 o 
  13   3   7      640.06      578.98     37.08 o 
  14   3   7      130.96      147.02     20.48 o 
  15   3   7      349.53      373.32     34.58 o 
   1   4   7      901.57      959.65     34.05 o 
   2   4   7     1222.14     1264.35     32.30 o 
   3   4   7     2702.13     2877.99     66.87 o 
   4   4   7     5180.61     4810.46    110.68 o 
   5   4   7      506.80      429.45     15.21 o 
   6   4   7     1916.31     1951.20     54.90 o 
   7   4   7      234.52      251.79     18.59 o 
   8   4   7     3486.19     3504.48    100.79 o 
   9   4   7     1640.41     1581.48     54.03 o 
  10   4   7     1178.50     1228.00     51.80 o 
  11   4   7     1176.78     1196.05     58.73 o 
  12   4   7      159.85      159.13     21.24 o 
  13   4   7       78.24       65.99     15.86 o 
  14   4   7      235.93      300.85     48.54 o 
   0   5   7     2414.72     2294.85     91.77 o 
   1   5   7     3653.86     3659.63    102.90 o 
   2   5   7     2204.91     1937.05     45.18 o 
   3   5   7     1044.29     1016.04     27.68 o 
   4   5   7      824.23      762.22     24.01 o 
   5   5   7     1207.18      996.65     37.46 o 
   6   5   7      964.25      935.51     38.44 o 
   7   5   7     1442.87     1427.63     52.10 o 
   8   5   7      293.43      355.76     21.69 o 
   9   5   7      856.78      812.01     51.39 o 
  10   5   7     1302.80     1235.14     58.69 o 
  11   5   7     1137.82     1114.48     51.57 o 
  12   5   7      421.53      445.20     30.63 o 
  13   5   7      630.77      648.37     43.89 o 
  14   5   7      112.44       87.27     18.87 o 
   1   6   7     2040.92     1978.16     51.01 o 
   2   6   7       85.87       81.56      8.31 o 
   3   6   7      392.31      439.53     17.22 o 
   4   6   7       96.04       63.50      9.62 o 
   5   6   7      345.24      414.47     24.90 o 
   6   6   7      839.42      716.93     40.93 o 
   7   6   7     2102.97     2045.49     64.81 o 
   8   6   7      208.53      202.50     26.47 o 
   9   6   7      568.54      570.60     29.88 o 
  10   6   7       82.08       90.48     16.06 o 
  11   6   7      297.52      278.07     25.63 o 
  12   6   7      171.24      179.46     34.78 o 
  13   6   7      271.84      236.69     28.19 o 
   0   7   7     2244.08     2210.55     75.15 o 
   1   7   7     1190.07     1173.66     34.60 o 
   2   7   7     1254.70     1061.63     32.43 o 
   3   7   7      787.87      765.90     37.64 o 
   4   7   7      476.88      423.96     22.20 o 
   5   7   7      567.68      584.53     25.67 o 
   6   7   7      508.13      536.58     23.55 o 
   7   7   7      245.06      283.21     19.44 o 
   8   7   7      852.39      821.85     74.93 o 
   9   7   7      807.50      771.32     33.30 o 
  10   7   7     1176.43     1195.93     54.27 o 
  11   7   7      487.00      480.63     37.25 o 
  12   7   7      263.49      323.94     37.08 o 
  13   7   7        8.61       -1.29     12.69 o 
   1   8   7       82.59       68.28      7.79 o 
   2   8   7       66.85       46.23     11.26 o 
   3   8   7     1166.27     1068.93     37.27 o 
   4   8   7      557.79      573.96     24.74 o 
   5   8   7     1104.50     1044.91     67.01 o 
   6   8   7       31.96       45.53     11.90 o 
   7   8   7      539.44      583.76     32.91 o 
   8   8   7       81.00       82.53     14.51 o 
   9   8   7      850.81      845.61     37.35 o 
  10   8   7      124.95      109.61     20.43 o 
  11   8   7       77.42       82.36     18.69 o 
  12   8   7       23.60       17.29     13.20 o 
   0   9   7     4115.57     4174.77    136.41 o 
   1   9   7     2756.08     2695.09     75.15 o 
   2   9   7     1017.81      990.43     32.90 o 
   3   9   7      180.71      188.61     35.09 o 
   4   9   7      328.43      312.23     38.82 o 
   5   9   7     1290.00     1270.53     90.80 o 
   6   9   7      463.90      518.01     31.96 o 
   7   9   7      216.10      216.88     20.40 o 
   8   9   7      607.94      647.27     36.52 o 
   9   9   7      371.52      342.51     29.52 o 
  10   9   7      679.12      668.24     37.26 o 
  11   9   7      195.73      196.65     21.41 o 
   1  10   7      615.11      645.54     40.26 o 
   2  10   7       11.49       11.61     10.20 o 
   3  10   7      756.82      701.47     39.86 o 
   4  10   7      257.09      263.91     21.18 o 
   5  10   7      674.69      666.87     31.58 o 
   6  10   7       84.93       69.99     13.90 o 
   7  10   7      980.13     1000.14     42.69 o 
   8  10   7       73.18       66.81     15.38 o 
   9  10   7      112.89       82.08     16.75 o 
  10  10   7       36.43       52.59     16.12 o 
   0  11   7      965.19      988.42    106.26 o 
   1  11   7       15.27       29.39     23.69 o 
   2  11   7      940.92      895.46     48.87 o 
   3  11   7      177.39      196.41     17.16 o 
   4  11   7      221.63      245.94     18.33 o 
   5  11   7      116.50      113.65     15.97 o 
   6  11   7       33.14       68.22     14.91 o 
   7  11   7      283.20      291.81     27.57 o 
   8  11   7      268.99      269.65     25.09 o 
   1  12   7      255.55      221.68     39.47 o 
   2  12   7      142.43      126.82     33.25 o 
   3  12   7      495.68      455.29     56.79 o 
   4  12   7       45.47       35.05     22.18 o 
   5  12   7      371.04      408.79     23.30 o 
   6  12   7       12.76       13.93     12.42 o 
   0  13   7      728.84      748.38     78.74 o 
   1  13   7      220.04      208.89     32.37 o 
   0   0   8       47.88       39.75     16.82 o 
   4   0   8     4028.38     4580.41    153.02 o 
   6   0   8     2918.37     2791.71     77.56 o 
   8   0   8     1435.08     1370.89     55.39 o 
  10   0   8      832.07      963.95     55.04 o 
  12   0   8      606.42      649.78     53.13 o 
  14   0   8      863.66      830.18     56.57 o 
   1   1   8      614.03      579.24     35.54 o 
   2   1   8     2169.54     2224.53     95.30 o 
   3   1   8     6968.75     7089.05    257.03 o 
   4   1   8     4007.53     3923.18    112.62 o 
   5   1   8     8349.64     8332.01    204.44 o 
   6   1   8       87.21       73.33      7.20 o 
   7   1   8     4064.52     4006.98     90.36 o 
   8   1   8      755.06      737.83     24.49 o 
   9   1   8     1625.84     1676.57     46.74 o 
  10   1   8     2420.34     2426.57     65.16 o 
  11   1   8     1513.51     1606.08     51.43 o 
  12   1   8      126.77      123.50     13.92 o 
  13   1   8      266.55      246.90     24.76 o 
  14   1   8        1.51        2.38     10.63 o 
  15   1   8      579.43      503.76     44.34 o 
   0   2   8    11815.42    11448.95    575.62 o 
   1   2   8     3053.22     3001.48     94.40 o 
   2   2   8     4288.95     4691.83    136.11 o 
   3   2   8     3464.78     3577.10     90.07 o 
   4   2   8     1903.82     2237.90     59.40 o 
   5   2   8     1656.62     1698.43     45.26 o 
   6   2   8      306.16      303.59     14.79 o 
   7   2   8      792.95      765.25     24.22 o 
   8   2   8     1977.51     2117.93     50.88 o 
   9   2   8      547.90      569.27     22.40 o 
  10   2   8      109.99       84.23     10.19 o 
  11   2   8       31.82       11.02      9.34 o 
  12   2   8     1687.40     1775.70     84.47 o 
  13   2   8       32.18       18.81     12.65 o 
  14   2   8      355.22      383.06     29.75 o 
  15   2   8       26.93       39.14     14.49 o 
   1   3   8     1314.67     1345.06     49.35 o 
   2   3   8     3257.88     3103.47     81.90 o 
   3   3   8     8069.66     8382.34    185.98 o 
   4   3   8     2534.13     2598.19     66.67 o 
   5   3   8     8315.68     8151.45    194.69 o 
   6   3   8      512.25      538.48     19.13 o 
   7   3   8     3521.69     3679.14     95.07 o 
   8   3   8      413.09      374.76     16.00 o 
   9   3   8     3997.19     4016.38    120.86 o 
  10   3   8      205.22      232.55     23.10 o 
  11   3   8       34.63       25.78     25.61 o 
  12   3   8       22.07       26.82     13.45 o 
  13   3   8      365.41      317.70     28.14 o 
  14   3   8      226.51      261.41     28.17 o 
  15   3   8      459.24      467.39     37.37 o 
   0   4   8     4338.29     4283.03    162.52 o 
   1   4   8     4644.14     4982.26    141.27 o 
   2   4   8     4604.58     4590.43    123.47 o 
   3   4   8      374.72      346.25     14.19 o 
   4   4   8     1672.21     1882.29     45.89 o 
   5   4   8      376.57      413.99     14.70 o 
   6   4   8      507.12      508.65     24.94 o 
   7   4   8      364.67      372.26     19.47 o 
   8   4   8      251.33      221.32     17.99 o 
   9   4   8      135.82      100.19     14.78 o 
  10   4   8     2250.74     2229.63     88.89 o 
  11   4   8      941.68      940.99     48.47 o 
  12   4   8      692.54      625.88     42.79 o 
  13   4   8      136.88      168.81     21.63 o 
  14   4   8      445.76      440.34     36.68 o 
   1   5   8      127.03      154.87     10.95 o 
   2   5   8      984.69      969.81     27.13 o 
   3   5   8      320.03      419.62     19.93 o 
   4   5   8      497.39      399.06     18.04 o 
   5   5   8      810.39      770.28     28.69 o 
   6   5   8     1260.56     1149.40     44.42 o 
   7   5   8     2189.03     2111.08     70.14 o 
   8   5   8      452.42      363.42     31.10 o 
   9   5   8      317.45      270.26     19.92 o 
  10   5   8      349.59      316.16     23.49 o 
  11   5   8      674.85      639.78     43.40 o 
  12   5   8       66.06       61.69     14.93 o 
  13   5   8      178.39      166.06     23.01 o 
  14   5   8       49.08       65.70     18.08 o 
   0   6   8     3473.63     3609.28    124.40 o 
   1   6   8     2993.22     3021.09     70.76 o 
   2   6   8      629.39      597.18     22.81 o 
   3   6   8      708.01      753.89     24.94 o 
   4   6   8      105.46       97.45     10.97 o 
   5   6   8     2439.64     2418.15     68.74 o 
   6   6   8      179.64      184.94     15.21 o 
   7   6   8      315.77      275.88     33.57 o 
   8   6   8     1070.85     1118.15     49.06 o 
   9   6   8      287.56      259.44     22.98 o 
  10   6   8      942.23      779.10     38.49 o 
  11   6   8     1232.01     1145.40    144.48 o 
  12   6   8      427.70      427.82     35.75 o 
  13   6   8       50.47       20.16     14.84 o 
   1   7   8      166.48      153.16     10.63 o 
   2   7   8      568.44      541.83     20.76 o 
   3   7   8      346.03      399.74     19.09 o 
   4   7   8      458.61      446.30     27.85 o 
   5   7   8      298.09      339.67     19.53 o 
   6   7   8      494.88      519.73     33.65 o 
   7   7   8       98.29       70.07     11.98 o 
   8   7   8      309.44      316.71     22.17 o 
   9   7   8       95.31      106.36     17.24 o 
  10   7   8      316.23      263.40     23.57 o 
  11   7   8      227.74      221.60     21.44 o 
  12   7   8      148.44      200.21     24.01 o 
   0   8   8     4351.32     4253.11    131.08 o 
   1   8   8     1568.47     1608.62     43.42 o 
   2   8   8     1029.04      963.50     32.78 o 
   3   8   8     1248.20     1305.86     53.06 o 
   4   8   8      483.50      494.63     24.83 o 
   5   8   8       93.34       88.69     12.42 o 
   6   8   8      321.39      332.55     30.63 o 
   7   8   8      577.42      616.66     31.82 o 
   8   8   8      557.75      519.63     30.41 o 
   9   8   8      847.55      806.14     39.97 o 
  10   8   8      264.97      240.49     23.85 o 
  11   8   8      515.40      507.83     39.22 o 
  12   8   8       45.18       30.48     15.66 o 
   1   9   8      297.94      333.68     16.71 o 
   2   9   8      272.65      279.62     19.02 o 
   3   9   8      216.30      225.51     33.33 o 
   4   9   8     1190.50     1159.26     44.83 o 
   5   9   8      191.62      179.92     17.99 o 
   6   9   8      415.47      446.90     26.25 o 
   7   9   8      125.97      148.36     24.34 o 
   8   9   8      407.08      395.62     25.39 o 
   9   9   8       31.38       27.70     12.89 o 
  10   9   8       29.64       34.44     14.53 o 
  11   9   8        5.22        3.17     12.86 o 
   0  10   8      913.37      880.82     46.75 o 
   1  10   8     2014.47     2098.16     71.10 o 
   2  10   8      349.68      354.30     20.89 o 
   3  10   8      191.08      185.91     16.66 o 
   4  10   8      185.96      182.11     18.57 o 
   5  10   8      368.97      368.06     27.69 o 
   6  10   8      356.28      364.61     24.74 o 
   7  10   8      203.82      227.43     24.54 o 
   8  10   8      155.65      161.17     27.36 o 
   9  10   8      334.85      358.91     31.78 o 
   1  11   8      385.62      413.35     75.68 o 
   2  11   8      338.64      338.79     26.57 o 
   3  11   8      147.93      155.83     17.10 o 
   4  11   8      618.43      560.02     32.69 o 
   5  11   8       99.67       82.71     14.93 o 
   6  11   8      392.54      336.62     34.84 o 
   7  11   8       77.24       78.19     16.93 o 
   8  11   8      228.43      260.72     23.90 o 
   0  12   8      952.07      817.18     77.21 o 
   1  12   8      356.14      270.64     35.89 o 
   2  12   8      183.97      184.58     25.64 o 
   3  12   8      279.09      262.08     40.69 o 
   4  12   8       17.15       23.34     27.28 o 
   5  12   8       14.57        6.65     11.63 o 
   2   0   9     3649.31     3615.78    201.05 o 
   4   0   9      193.54      214.10     18.35 o 
   6   0   9     2420.82     2351.29     84.53 o 
   8   0   9      248.40      231.36     18.66 o 
  10   0   9      580.89      584.18     35.72 o 
  12   0   9      501.52      517.39     34.32 o 
   0   1   9     3343.44     3393.05    135.94 o 
   1   1   9     2566.36     2707.10     83.11 o 
   2   1   9      159.02      169.29     21.10 o 
   3   1   9     4984.57     4603.84    181.42 o 
   4   1   9      398.52      361.13     12.52 o 
   5   1   9      368.00      377.08     17.98 o 
   6   1   9      601.29      585.24     19.53 o 
   7   1   9      327.05      361.43     17.03 o 
   8   1   9     2457.59     2394.77     66.97 o 
   9   1   9      130.22      143.59     11.14 o 
  10   1   9     1026.37     1028.50     37.21 o 
  11   1   9     1140.34     1185.23     37.62 o 
  12   1   9       10.87       10.46      8.94 o 
  13   1   9      364.24      339.61     29.20 o 
  14   1   9        4.83       13.47     12.05 o 
  15   1   9       50.02       43.25     15.23 o 
   1   2   9      322.68      345.59     22.36 o 
   2   2   9      212.89      211.35     18.11 o 
   3   2   9      775.88      820.65     41.80 o 
   4   2   9     6800.15     6655.52    165.79 o 
   5   2   9      357.59      352.17     14.69 o 
   6   2   9     2620.93     2816.02     70.50 o 
   7   2   9       42.46       41.72      7.17 o 
   8   2   9     2292.51     2171.69     66.61 o 
   9   2   9      186.20      209.65     12.76 o 
  10   2   9      545.57      545.38     22.71 o 
  11   2   9      433.44      473.06     25.52 o 
  12   2   9      122.08      143.92     28.67 o 
  13   2   9       10.61        5.21     14.52 o 
  14   2   9     1150.06     1199.19     63.31 o 
   0   3   9     1832.30     1927.91    116.19 o 
   1   3   9     6103.67     6316.29    195.10 o 
   2   3   9     1062.41      842.09     31.49 o 
   3   3   9     4538.91     4756.91    106.96 o 
   4   3   9     2160.52     2166.68     63.63 o 
   5   3   9      927.75      923.34     30.75 o 
   6   3   9      272.05      238.50     12.13 o 
   7   3   9     1049.38      951.67     31.68 o 
   8   3   9     2088.11     2099.45     62.21 o 
   9   3   9      748.10      809.75     44.84 o 
  10   3   9      638.82      630.58     36.34 o 
  11   3   9     1316.26     1215.83     62.46 o 
  12   3   9      572.35      518.04     35.79 o 
  13   3   9      337.56      399.63     32.33 o 
  14   3   9      104.12      115.21     20.98 o 
   1   4   9      276.83      265.44     21.65 o 
   2   4   9     1314.06     1230.59     41.60 o 
   3   4   9      559.32      592.69     19.70 o 
   4   4   9     2601.55     2645.06     62.42 o 
   5   4   9       10.14       14.80      5.49 o 
   6   4   9     2522.57     2572.83     90.33 o 
   7   4   9     1068.23     1056.71     41.78 o 
   8   4   9      506.96      490.19     26.35 o 
   9   4   9     1434.82     1483.35     60.62 o 
  10   4   9     1070.87     1087.88     50.19 o 
  11   4   9      386.31      376.13     32.14 o 
  12   4   9      156.62      182.89     22.27 o 
  13   4   9      246.64      236.00     24.73 o 
  14   4   9      517.16      511.15     46.25 o 
   0   5   9      877.39      824.90     46.74 o 
   1   5   9     1578.42     1630.22     51.18 o 
   2   5   9      292.86      293.76     12.88 o 
   3   5   9      130.30      172.85     11.22 o 
   4   5   9      530.76      509.40     22.53 o 
   5   5   9      234.06      226.93     14.71 o 
   6   5   9      379.89      421.73     30.89 o 
   7   5   9      820.02      811.50     38.30 o 
   8   5   9     1047.62     1090.64     41.53 o 
   9   5   9      210.36      185.60     18.17 o 
  10   5   9      729.66      734.00     41.66 o 
  11   5   9     1095.47     1062.01     74.53 o 
  12   5   9      320.95      295.27     26.62 o 
  13   5   9      122.61      127.53     29.43 o 
   1   6   9     1460.32     1404.12     49.99 o 
   2   6   9       10.92        8.36      7.13 o 
   3   6   9      984.04     1013.60     34.10 o 
   4   6   9      708.84      694.68     28.73 o 
   5   6   9      208.04      238.31     19.03 o 
   6   6   9      642.47      665.87     27.59 o 
   7   6   9      628.42      637.74     26.49 o 
   8   6   9      117.45       98.88     13.85 o 
   9   6   9      475.56      434.69     24.16 o 
  10   6   9        2.79       -6.58     10.79 o 
  11   6   9      109.47      101.03     19.40 o 
  12   6   9       18.96       25.48     16.82 o 
  13   6   9       16.76       -2.66     12.74 o 
   0   7   9      948.05      816.86     44.63 o 
   1   7   9      655.07      634.88     23.02 o 
   2   7   9     1238.79     1133.99     35.72 o 
   3   7   9      166.38      203.09     14.83 o 
   4   7   9      266.68      245.05     16.17 o 
   5   7   9      196.12      194.10     16.19 o 
   6   7   9      666.91      598.57     32.88 o 
   7   7   9      546.72      543.41     29.76 o 
   8   7   9      826.35      851.57     38.95 o 
   9   7   9      426.74      418.09     27.52 o 
  10   7   9     1059.84     1030.65     60.67 o 
  11   7   9      113.47      148.26     21.99 o 
  12   7   9      168.87      185.30     24.04 o 
   1   8   9     1391.02     1453.12     41.84 o 
   2   8   9      541.00      574.30     30.07 o 
   3   8   9      812.80      828.53     31.21 o 
   4   8   9       96.48      116.35     19.97 o 
   5   8   9      554.76      577.91     29.38 o 
   6   8   9        5.36        5.13     10.07 o 
   7   8   9     1179.63     1102.97     46.11 o 
   8   8   9      339.52      323.08     26.41 o 
   9   8   9      183.11      176.81     26.54 o 
  10   8   9       85.95       82.69     16.81 o 
  11   8   9      134.97      142.61     21.75 o 
   0   9   9      851.49      744.99     38.74 o 
   1   9   9      369.89      373.45     18.98 o 
   2   9   9      704.11      608.97     28.10 o 
   3   9   9      820.02      859.50     39.10 o 
   4   9   9      471.80      464.68     38.90 o 
   5   9   9       20.05       27.31     12.43 o 
   6   9   9       72.81       59.72     14.27 o 
   7   9   9      237.28      237.01     23.70 o 
   8   9   9      263.37      238.59     21.94 o 
   9   9   9      163.18      183.30     22.66 o 
  10   9   9      695.95      728.32     43.30 o 
   1  10   9      377.37      444.72     21.29 o 
   2  10   9      101.03      108.39     13.46 o 
   3  10   9     1604.97     1536.56     50.04 o 
   4  10   9       39.41       48.46     14.54 o 
   5  10   9     1061.88     1017.71     44.87 o 
   6  10   9      122.63      123.35     18.08 o 
   7  10   9      741.48      840.04     42.72 o 
   8  10   9      273.09      291.72     27.00 o 
   9  10   9      219.03      212.74     24.32 o 
   0  11   9     1517.52     1505.17    110.84 o 
   1  11   9       46.31       37.61     24.31 o 
   2  11   9      226.51      223.86     23.76 o 
   3  11   9        0.63       -2.07     10.02 o 
   4  11   9      111.72      144.26     17.80 o 
   5  11   9      292.02      289.27     22.82 o 
   6  11   9        9.12       14.39     12.73 o 
   7  11   9       99.76       99.87     18.55 o 
   1  12   9       15.91       18.36     24.96 o 
   2  12   9      165.75      146.47     27.55 o 
   3  12   9      128.29      121.80     29.60 o 
   4  12   9       19.81        4.35     11.94 o 
   0   0  10     2624.97     2372.81    178.11 o 
   2   0  10     3111.36     2819.24    198.75 o 
   4   0  10      887.86      887.53     37.00 o 
   6   0  10      543.57      525.35     31.61 o 
   8   0  10     5017.52     5051.52    178.37 o 
  10   0  10      532.96      727.74     81.79 o 
  12   0  10     3556.68     3727.91    153.91 o 
  14   0  10      517.41      657.41     59.63 o 
   1   1  10      688.24      565.98     27.46 o 
   2   1  10     2114.66     2101.38    102.01 o 
   3   1  10     4745.46     4788.84    185.50 o 
   4   1  10     1531.23     1707.46     44.48 o 
   5   1  10     3196.66     3258.77     81.34 o 
   6   1  10      413.92      380.39     17.72 o 
   7   1  10     2306.23     2445.78     66.94 o 
   8   1  10      645.79      622.00     23.70 o 
   9   1  10     2661.14     2759.27     75.73 o 
  10   1  10      253.61      266.52     16.34 o 
  11   1  10      353.84      337.91     16.77 o 
  12   1  10       17.39       31.12     11.43 o 
  13   1  10       27.12       23.30     11.81 o 
  14   1  10      210.32      205.07     24.36 o 
   0   2  10     1086.28     1091.61     79.50 o 
   1   2  10     1858.31     1775.62     61.29 o 
   2   2  10     2209.77     2253.01     79.59 o 
   3   2  10      680.27      616.00     33.23 o 
   4   2  10     1521.89     1477.73     42.73 o 
   5   2  10      108.34       90.01      8.01 o 
   6   2  10      774.72      769.30     24.61 o 
   7   2  10      431.09      377.04     18.49 o 
   8   2  10     1029.51      916.20     34.89 o 
   9   2  10      655.42      634.62     24.05 o 
  10   2  10     2301.15     2327.22     86.90 o 
  11   2  10      750.82      756.12     35.20 o 
  12   2  10      452.36      497.66     70.33 o 
  13   2  10       78.99       70.91     17.34 o 
  14   2  10      599.76      688.40     44.84 o 
   1   3  10      837.98      824.73     34.49 o 
   2   3  10      248.53      234.63     14.38 o 
   3   3  10     1619.83     1756.75     55.27 o 
   4   3  10     1747.22     1527.00     44.19 o 
   5   3  10     5193.17     5413.16    132.06 o 
   6   3  10      142.45      133.83     11.59 o 
   7   3  10     4806.02     4894.61    120.68 o 
   8   3  10      425.21      415.61     29.80 o 
   9   3  10      653.19      653.52     35.70 o 
  10   3  10       97.14      133.53     15.34 o 
  11   3  10      496.88      569.96     36.93 o 
  12   3  10      116.20      113.68     19.00 o 
  13   3  10      127.66      138.84     40.90 o 
  14   3  10        1.87       19.72     19.11 o 
   0   4  10     3609.32     3720.51    194.17 o 
   1   4  10     3174.92     3275.26     91.72 o 
   2   4  10     2358.25     2516.51     67.43 o 
   3   4  10      910.32      928.09     29.35 o 
   4   4  10      631.96      633.63     19.65 o 
   5   4  10     1673.17     1557.81     59.12 o 
   6   4  10      174.33      184.71     17.07 o 
   7   4  10      272.00      284.81     19.83 o 
   8   4  10     2638.14     2658.89    104.90 o 
   9   4  10      732.61      728.03     37.27 o 
  10   4  10      717.15      619.69     38.37 o 
  11   4  10      273.33      258.40     27.96 o 
  12   4  10      576.79      557.08     37.97 o 
  13   4  10      138.50      120.15     19.45 o 
  14   4  10      443.79      486.54     93.26 o 
   1   5  10      240.08      242.77     13.89 o 
   2   5  10      582.31      520.03     20.24 o 
   3   5  10     1206.15     1279.54     40.05 o 
   4   5  10      122.23      105.15     12.66 o 
   5   5  10     1700.20     1777.03     59.01 o 
   6   5  10     1076.43      933.87     34.06 o 
   7   5  10      180.86      217.60     19.59 o 
   8   5  10       28.77       24.86     10.97 o 
   9   5  10      353.42      397.20     37.84 o 
  10   5  10       85.74       83.33     16.52 o 
  11   5  10      147.23      147.03     22.25 o 
  12   5  10       25.06       24.46     18.35 o 
  13   5  10      142.23      137.42     23.44 o 
   0   6  10     1428.16     1370.97     66.48 o 
   1   6  10     3689.90     3715.33     97.83 o 
   2   6  10      798.31      829.56     27.57 o 
   3   6  10     3237.97     3230.03     75.60 o 
   4   6  10      144.55      151.44     13.16 o 
   5   6  10      344.45      367.85     20.13 o 
   6   6  10      190.76      213.83     17.05 o 
   7   6  10      844.83      749.58     31.95 o 
   8   6  10       15.98        7.42      9.53 o 
   9   6  10      251.31      232.17     20.59 o 
  10   6  10      854.21      852.71     46.28 o 
  11   6  10      286.83      265.49     29.72 o 
  12   6  10      218.42      217.17     27.42 o 
   1   7  10      388.19      424.68     16.33 o 
   2   7  10      275.07      272.02     14.75 o 
   3   7  10      336.66      287.21     20.19 o 
   4   7  10      929.29      966.07     43.86 o 
   5   7  10      224.63      181.34     16.15 o 
   6   7  10      261.41      185.69     16.68 o 
   7   7  10      160.22      165.08     17.21 o 
   8   7  10      694.98      640.83     32.64 o 
   9   7  10      126.95      102.00     17.35 o 
  10   7  10      103.23      112.77     20.25 o 
  11   7  10      119.37       81.11     19.40 o 
  12   7  10      232.12      281.04     31.38 o 
   0   8  10      791.30      716.11     51.93 o 
   1   8  10     2638.15     2754.28     75.58 o 
   2   8  10      406.91      485.54     20.99 o 
   3   8  10      418.97      405.58     20.57 o 
   4   8  10      536.93      527.16     29.12 o 
   5   8  10     1343.37     1385.57     47.76 o 
   6   8  10      144.95      125.61     25.45 o 
   7   8  10      158.13      187.50     26.18 o 
   8   8  10      299.00      290.35     54.02 o 
   9   8  10      228.82      206.18     20.02 o 
  10   8  10      101.73       79.03     15.65 o 
  11   8  10      452.18      423.16     50.07 o 
   1   9  10      750.63      693.35     28.20 o 
   2   9  10      335.67      316.67     18.04 o 
   3   9  10      321.88      342.91     19.24 o 
   4   9  10     1042.29      998.91     57.97 o 
   5   9  10      187.03      191.37     21.04 o 
   6   9  10     1166.23     1124.10     48.49 o 
   7   9  10        6.73       -1.60     11.14 o 
   8   9  10      327.36      348.11     26.47 o 
   9   9  10      344.62      309.08     25.99 o 
  10   9  10        9.69        5.58     12.49 o 
   0  10  10      974.11      957.34     48.32 o 
   1  10  10      910.43      946.41     34.87 o 
   2  10  10       78.44       84.19     12.75 o 
   3  10  10      798.33      828.64     44.47 o 
   4  10  10       44.32       44.75     14.08 o 
   5  10  10       93.13       67.78     15.74 o 
   6  10  10      111.49      124.81     23.29 o 
   7  10  10       84.21      103.53     22.60 o 
   8  10  10       86.59       54.70     15.42 o 
   1  11  10      191.47      193.77     36.48 o 
   2  11  10      432.90      505.29     34.24 o 
   3  11  10       75.58       97.32     15.81 o 
   4  11  10      513.05      449.11     28.56 o 
   5  11  10       59.88       79.21     16.14 o 
   6  11  10      557.05      620.54     38.55 o 
   0  12  10       95.83       75.68     34.40 o 
   1  12  10      320.00      382.59     50.83 o 
   2  12  10      108.98       85.28     23.29 o 
   3  12  10       28.43       -4.55     26.42 o 
   2   0  11     2145.61     2031.11    122.31 o 
   4   0  11     2861.00     2416.38    134.54 o 
   6   0  11     2653.14     2631.95    141.42 o 
   8   0  11      200.18      163.59     31.34 o 
  10   0  11      188.93      199.18     21.39 o 
  12   0  11      320.15      290.76     27.10 o 
  14   0  11     1019.53     1293.43     89.44 o 
   0   1  11      894.01      847.70     66.89 o 
   1   1  11     4580.09     4314.71    151.34 o 
   2   1  11      831.21      786.23     39.55 o 
   3   1  11     1550.63     1473.50     64.77 o 
   4   1  11     1259.72     1291.53     42.36 o 
   5   1  11      700.00      676.98     25.59 o 
   6   1  11      152.28      147.93     12.34 o 
   7   1  11      161.94      174.90     12.62 o 
   8   1  11      321.05      306.83     15.75 o 
   9   1  11       57.53       44.44      8.26 o 
  10   1  11      280.55      291.52     17.12 o 
  11   1  11     1053.17     1058.83     36.15 o 
  12   1  11      395.03      389.25     23.59 o 
  13   1  11       96.55       85.87     15.85 o 
  14   1  11        0.93        0.99     11.32 o 
   1   2  11       34.09       35.48     12.31 o 
   2   2  11     1470.86     1243.16     47.21 o 
   3   2  11      112.01       91.94     13.29 o 
   4   2  11     2190.66     2160.24     57.12 o 
   5   2  11      401.65      396.16     17.44 o 
   6   2  11     1593.78     1542.89     54.00 o 
   7   2  11      987.70      906.01     34.43 o 
   8   2  11      643.66      546.32     23.07 o 
   9   2  11     1360.24     1351.53     42.14 o 
  10   2  11       16.64       28.33     10.63 o 
  11   2  11      136.07      128.64     16.08 o 
  12   2  11      456.31      460.86     33.41 o 
  13   2  11        6.85       20.96     13.58 o 
  14   2  11      675.54      692.28     43.95 o 
   0   3  11       21.68       29.81     25.99 o 
   1   3  11     3739.71     3807.11    128.40 o 
   2   3  11      105.75      104.62     12.47 o 
   3   3  11     4623.87     4429.15    121.23 o 
   4   3  11      356.04      334.41     13.20 o 
   5   3  11      650.75      688.17     23.66 o 
   6   3  11      528.80      508.26     19.09 o 
   7   3  11       83.64       91.65     21.02 o 
   8   3  11     1574.62     1534.36     78.35 o 
   9   3  11     1091.58      921.69     42.29 o 
  10   3  11     1543.49     1521.83     57.57 o 
  11   3  11      497.99      422.11     29.71 o 
  12   3  11      207.04      212.35     22.78 o 
  13   3  11      279.30      272.44     29.43 o 
   1   4  11      254.25      291.98     18.72 o 
   2   4  11      499.68      525.79     25.38 o 
   3   4  11     1608.30     1555.48     44.65 o 
   4   4  11     1720.72     1841.24     48.38 o 
   5   4  11      615.79      569.30     25.94 o 
   6   4  11     1249.83     1148.03     50.24 o 
   7   4  11     1112.69     1177.39     44.48 o 
   8   4  11      545.14      455.01     60.39 o 
   9   4  11      399.51      353.74     23.49 o 
  10   4  11      140.19      135.69     25.23 o 
  11   4  11      469.47      473.08     50.07 o 
  12   4  11      222.65      251.18     27.96 o 
  13   4  11      122.57      124.86     26.37 o 
   0   5  11     2288.96     2387.15     88.25 o 
   1   5  11     3711.39     3694.78     89.91 o 
   2   5  11       39.12       13.88      7.94 o 
   3   5  11     1321.83     1408.63     42.81 o 
   4   5  11       17.01       16.61      8.66 o 
   5   5  11      379.06      370.79     21.30 o 
   6   5  11      236.51      216.52     16.32 o 
   7   5  11      120.12      118.09     15.45 o 
   8   5  11      872.71      859.79     43.69 o 
   9   5  11      801.97      798.20     46.18 o 
  10   5  11      571.78      671.06     36.69 o 
  11   5  11      192.21      125.69     21.58 o 
  12   5  11      289.53      344.70     29.67 o 
  13   5  11      309.71      347.81     33.63 o 
   1   6  11      701.11      724.42     31.78 o 
   2   6  11     1617.18     1581.64     47.69 o 
   3   6  11      452.35      522.73     21.45 o 
   4   6  11      288.76      362.88     19.16 o 
   5   6  11      434.36      414.56     21.87 o 
   6   6  11      392.89      390.89     21.65 o 
   7   6  11      295.53      296.23     19.30 o 
   8   6  11       38.09       53.68     12.40 o 
   9   6  11      258.01      248.46     24.17 o 
  10   6  11      106.03       69.28     17.72 o 
  11   6  11       82.37       79.45     18.28 o 
  12   6  11      140.44      184.39     23.47 o 
   0   7  11     1002.75      843.45     48.74 o 
   1   7  11      368.40      380.29     15.82 o 
   2   7  11      587.63      526.94     27.14 o 
   3   7  11       81.96       70.74     13.40 o 
   4   7  11      549.38      571.05     27.17 o 
   5   7  11      466.56      476.14     23.31 o 
   6   7  11      261.04      249.10     19.64 o 
   7   7  11      190.02      230.18     18.43 o 
   8   7  11      554.33      630.07     30.48 o 
   9   7  11       42.97       57.27     17.22 o 
  10   7  11      848.77      942.69     53.89 o 
  11   7  11      253.00      215.90     26.82 o 
   1   8  11      432.26      481.95     22.62 o 
   2   8  11      361.63      388.22     21.28 o 
   3   8  11      616.72      601.17     27.14 o 
   4   8  11       29.15       18.81     11.11 o 
   5   8  11      573.28      595.89     27.48 o 
   6   8  11      321.71      336.29     22.49 o 
   7   8  11     1080.63     1076.42     47.93 o 
   8   8  11      337.21      317.10     26.15 o 
   9   8  11      191.54      182.55     20.36 o 
  10   8  11       76.60       48.00     31.72 o 
   0   9  11      480.61      460.76     58.10 o 
   1   9  11       32.28       25.92      9.10 o 
   2   9  11      777.85      670.45     31.45 o 
   3   9  11       48.27       31.89      9.96 o 
   4   9  11       22.40       34.95     12.84 o 
   5   9  11      492.48      537.21     34.15 o 
   6   9  11      139.67      148.17     18.95 o 
   7   9  11       95.01       92.06     16.97 o 
   8   9  11      275.57      307.58     26.35 o 
   9   9  11      399.81      446.15     30.16 o 
   1  10  11      280.40      323.78     19.43 o 
   2  10  11      347.37      374.20     19.65 o 
   3  10  11      395.65      374.61     29.36 o 
   4  10  11      184.15      180.42     21.03 o 
   5  10  11      874.71      910.04     40.91 o 
   6  10  11      108.59      115.43     18.89 o 
   7  10  11      410.30      377.57     27.44 o 
   0  11  11      224.31      165.12     53.51 o 
   1  11  11       25.88       18.26     14.35 o 
   2  11  11      131.57      170.99     21.23 o 
   3  11  11      214.97      243.47     22.04 o 
   4  11  11      131.79      135.69     20.36 o 
   5  11  11       45.85       83.29     19.99 o 
   0   0  12       70.13       25.23     17.58 o 
   2   0  12     1386.95     1391.27     87.15 o 
   4   0  12      681.72      663.53     44.34 o 
   6   0  12     2121.06     2019.64    108.55 o 
   8   0  12     1350.13     1371.00     56.21 o 
  10   0  12     4333.92     4401.86    158.31 o 
  12   0  12      969.03     1033.55     51.29 o 
  14   0  12      360.04      398.27     58.86 o 
   1   1  12     1154.44     1227.07     53.34 o 
   2   1  12     1244.45     1298.48     54.74 o 
   3   1  12     2129.28     2081.39     85.07 o 
   4   1  12      233.41      197.80     15.11 o 
   5   1  12     2811.72     2658.62     99.45 o 
   6   1  12       35.75       30.20      8.74 o 
   7   1  12     2530.36     2604.53     86.48 o 
   8   1  12      917.55      826.69     32.51 o 
   9   1  12     1726.06     1651.12     51.06 o 
  10   1  12      365.70      398.32     18.55 o 
  11   1  12      412.85      446.79     29.46 o 
  12   1  12      150.65      196.18     24.80 o 
  13   1  12        7.11        3.34     10.76 o 
   0   2  12     6020.90     6060.92    234.29 o 
   1   2  12     2791.73     2832.23    100.93 o 
   2   2  12      599.39      631.01     37.03 o 
   3   2  12      244.35      219.38     19.10 o 
   4   2  12      285.33      283.22     15.14 o 
   5   2  12      709.86      677.69     24.01 o 
   6   2  12       36.51       26.49      7.91 o 
   7   2  12      291.63      303.47     18.92 o 
   8   2  12     2880.62     2766.90     87.73 o 
   9   2  12      113.00      160.22     16.62 o 
  10   2  12      938.42      923.60     41.92 o 
  11   2  12      220.34      201.48     19.64 o 
  12   2  12     1532.08     1508.83     66.06 o 
  13   2  12       47.77       57.24     15.23 o 
   1   3  12      584.04      559.29     33.41 o 
   2   3  12      372.82      327.92     28.10 o 
   3   3  12     2528.94     2526.26     68.79 o 
   4   3  12      142.99      138.76     10.30 o 
   5   3  12     2972.80     3061.64     76.60 o 
   6   3  12     1487.84     1329.50     51.68 o 
   7   3  12     1759.49     1797.58     80.33 o 
   8   3  12      172.60      202.40     19.26 o 
   9   3  12     1511.81     1520.53     52.60 o 
  10   3  12      142.29      156.63     20.20 o 
  11   3  12      429.39      478.04     33.64 o 
  12   3  12       40.49       50.85     15.23 o 
  13   3  12       26.78       13.00     13.97 o 
   0   4  12       80.50       95.55     38.22 o 
   1   4  12     3271.28     3276.33     98.81 o 
   2   4  12     4373.93     4441.72    119.67 o 
   3   4  12     1135.04     1116.18     36.47 o 
   4   4  12       54.98       50.35      7.43 o 
   5   4  12      487.44      480.08     21.84 o 
   6   4  12      413.47      371.55     21.37 o 
   7   4  12      179.83      156.01     19.22 o 
   8   4  12      270.74      265.51     26.27 o 
   9   4  12      209.26      234.07     25.91 o 
  10   4  12     2044.81     1925.21     96.24 o 
  11   4  12      324.86      349.33     28.28 o 
  12   4  12      294.54      377.63     29.01 o 
  13   4  12      105.82      118.71     22.42 o 
   1   5  12     2231.36     2077.04     57.03 o 
   2   5  12      184.02      186.24     17.42 o 
   3   5  12      719.71      719.18     30.37 o 
   4   5  12      716.82      687.57     25.80 o 
   5   5  12     2447.36     2467.16     79.16 o 
   6   5  12       46.15       24.90     10.27 o 
   7   5  12     1978.09     1923.21     59.12 o 
   8   5  12       10.43       28.54     13.67 o 
   9   5  12      119.58      141.53     27.90 o 
  10   5  12       16.27        9.73     12.28 o 
  11   5  12       29.23       33.16     14.82 o 
  12   5  12      168.46      243.06     37.46 o 
   0   6  12      674.51      545.35     36.00 o 
   1   6  12     2949.84     2949.76     87.10 o 
   2   6  12      454.98      462.48     19.99 o 
   3   6  12      976.57     1042.31     37.26 o 
   4   6  12      286.58      260.05     17.32 o 
   5   6  12     1123.62     1074.39     42.49 o 
   6   6  12       67.69       49.82     12.28 o 
   7   6  12       88.87       83.13     13.41 o 
   8   6  12      160.37      201.09     22.00 o 
   9   6  12      155.95      143.11     22.84 o 
  10   6  12      307.38      329.55     29.11 o 
  11   6  12       15.87        6.41     13.54 o 
  12   6  12      149.45      112.77     22.70 o 
   1   7  12      148.43      167.75     11.42 o 
   2   7  12      248.90      327.63     21.41 o 
   3   7  12      373.29      393.83     24.68 o 
   4   7  12      226.90      205.92     17.45 o 
   5   7  12      402.62      389.85     24.34 o 
   6   7  12     1236.86     1180.65     44.43 o 
   7   7  12      199.29      165.72     16.33 o 
   8   7  12       57.70       60.48     13.91 o 
   9   7  12      294.65      260.60     25.93 o 
  10   7  12       61.15       51.87     19.49 o 
  11   7  12      105.88      137.67     21.35 o 
   0   8  12      236.37      293.82     57.33 o 
   1   8  12     1685.36     1588.07     54.97 o 
   2   8  12      711.89      699.93     30.41 o 
   3   8  12     1930.67     1964.90     60.34 o 
   4   8  12      308.08      346.07     23.14 o 
   5   8  12       91.83      110.33     14.66 o 
   6   8  12      105.96      113.40     17.64 o 
   7   8  12       51.87       38.32     14.02 o 
   8   8  12       33.86       29.69     14.02 o 
   9   8  12      294.50      297.88     32.20 o 
  10   8  12       34.03       27.94     16.05 o 
   1   9  12      995.32      983.05     37.34 o 
   2   9  12      328.68      330.67     20.45 o 
   3   9  12       12.22       16.29      9.49 o 
   4   9  12      861.23      774.62     36.02 o 
   5   9  12      105.83      116.60     19.93 o 
   6   9  12     1030.98      984.51     44.93 o 
   7   9  12      227.12      278.48     32.48 o 
   8   9  12      125.16      122.79     20.41 o 
   0  10  12      804.44      761.39     48.92 o 
   1  10  12      531.75      569.84     38.84 o 
   2  10  12      219.08      251.41     18.54 o 
   3  10  12      127.50      167.27     25.55 o 
   4  10  12       43.70       50.43     15.96 o 
   5  10  12      365.07      405.71     28.32 o 
   6  10  12        1.24        1.84     12.94 o 
   7  10  12      163.87      192.67     25.41 o 
   1  11  12       42.08       53.78     23.85 o 
   2  11  12      174.26      205.27     20.98 o 
   3  11  12       23.39       21.22     14.81 o 
   4  11  12      375.43      406.55     30.75 o 
   2   0  13      133.59      161.01     29.37 o 
   4   0  13     3457.73     4014.82    189.58 o 
   6   0  13      469.20      444.14     35.16 o 
   8   0  13      391.17      425.69     25.25 o 
  10   0  13      112.81      134.57     19.49 o 
  12   0  13      374.33      390.63     74.15 o 
   0   1  13      119.52      119.04     18.66 o 
   1   1  13     6511.65     6374.08    174.92 o 
   2   1  13      324.00      353.25     19.69 o 
   3   1  13     2614.40     2618.71    100.80 o 
   4   1  13      177.31      156.07     14.32 o 
   5   1  13     1574.02     1449.10     59.17 o 
   6   1  13      135.14      132.98     13.54 o 
   7   1  13      148.91      121.38     12.96 o 
   8   1  13      440.84      408.96     20.62 o 
   9   1  13      790.18      733.26     27.73 o 
  10   1  13      158.22      169.00     13.50 o 
  11   1  13      348.89      308.26     23.56 o 
  12   1  13       40.35       42.34     12.63 o 
  13   1  13       59.38       54.65     17.02 o 
   1   2  13      688.57      698.56     35.05 o 
   2   2  13     1136.17     1152.09     51.74 o 
   3   2  13      601.60      547.43     29.28 o 
   4   2  13      483.05      566.98     21.56 o 
   5   2  13      162.14      147.03     13.03 o 
   6   2  13     1134.46     1333.58     42.03 o 
   7   2  13      204.14      178.61     15.07 o 
   8   2  13       21.46       11.53      7.91 o 
   9   2  13      429.82      412.74     38.01 o 
  10   2  13       83.81       77.29     14.58 o 
  11   2  13       86.66       88.46     15.08 o 
  12   2  13      273.23      294.26     23.44 o 
  13   2  13       46.16       74.94     18.28 o 
   0   3  13     4058.62     4065.15    152.62 o 
   1   3  13     5780.04     5831.14    185.75 o 
   2   3  13      767.66      649.99     42.86 o 
   3   3  13     1151.23     1237.16     41.27 o 
   4   3  13      100.63      106.18     10.85 o 
   5   3  13      297.71      315.67     16.64 o 
   6   3  13      341.57      284.84     23.68 o 
   7   3  13       22.11       14.68     12.72 o 
   8   3  13      428.58      422.80     40.90 o 
   9   3  13      579.66      559.25     29.91 o 
  10   3  13      100.65       77.23     14.44 o 
  11   3  13      267.16      297.30     24.62 o 
  12   3  13      753.99      812.05     83.32 o 
  13   3  13      139.13      147.75     29.81 o 
   1   4  13      487.82      482.79     29.83 o 
   2   4  13      479.47      466.09     23.56 o 
   3   4  13      442.31      455.99     25.73 o 
   4   4  13     1185.25     1260.88     53.40 o 
   5   4  13      824.38      777.90     30.28 o 
   6   4  13      479.67      451.17     34.74 o 
   7   4  13       83.49       79.70     18.35 o 
   8   4  13      313.98      350.24     29.50 o 
   9   4  13     1267.42     1217.60     58.01 o 
  10   4  13      188.09      185.19     22.55 o 
  11   4  13       74.30       69.63     17.97 o 
  12   4  13      183.19      173.89     25.29 o 
   0   5  13      175.80      185.06     25.08 o 
   1   5  13      478.07      547.91     22.13 o 
   2   5  13      909.84      937.05     42.30 o 
   3   5  13      799.84      755.56     29.65 o 
   4   5  13      165.97      154.96     13.99 o 
   5   5  13      635.98      670.92     42.92 o 
   6   5  13      268.09      226.96     17.38 o 
   7   5  13      250.54      241.73     24.49 o 
   8   5  13      348.59      367.11     30.96 o 
   9   5  13      428.05      420.58     34.19 o 
  10   5  13      941.86     1083.07     52.53 o 
  11   5  13       33.87       25.75     24.84 o 
  12   5  13       51.77       23.54     15.29 o 
   1   6  13      105.56      146.97     12.69 o 
   2   6  13       51.77       32.56      9.44 o 
   3   6  13      252.08      239.56     17.58 o 
   4   6  13      832.60      853.08     35.32 o 
   5   6  13      658.71      669.13     26.58 o 
   6   6  13     1292.40     1275.09     47.32 o 
   7   6  13     1424.86     1433.73     60.92 o 
   8   6  13      381.99      359.05     26.81 o 
   9   6  13       63.25       81.38     16.63 o 
  10   6  13       15.64       30.14     18.12 o 
  11   6  13      203.51      230.38     28.27 o 
   0   7  13      134.83      142.96     18.51 o 
   1   7  13      526.74      551.72     23.91 o 
   2   7  13      988.44      911.86     38.62 o 
   3   7  13      700.40      692.91     31.80 o 
   4   7  13        3.67       15.43     11.54 o 
   5   7  13      114.35      113.43     15.53 o 
   6   7  13      413.60      460.04     27.24 o 
   7   7  13        7.76       16.18     12.14 o 
   8   7  13      700.63      653.16     40.85 o 
   9   7  13      226.47      293.04     27.64 o 
  10   7  13      222.78      332.62     32.38 o 
   1   8  13      234.99      229.38     16.71 o 
   2   8  13      449.70      470.69     21.48 o 
   3   8  13      327.59      353.46     26.92 o 
   4   8  13      174.67      210.18     20.18 o 
   5   8  13     1118.44     1125.89     42.18 o 
   6   8  13      117.14      131.19     16.39 o 
   7   8  13      679.67      649.05     33.93 o 
   8   8  13       70.89       73.67     19.69 o 
   9   8  13      314.30      321.49     35.16 o 
   0   9  13       19.33       44.03     16.60 o 
   1   9  13      142.99      169.99     16.39 o 
   2   9  13      282.50      242.46     18.91 o 
   3   9  13      296.13      306.45     21.26 o 
   4   9  13      113.73       79.42     16.75 o 
   5   9  13      218.91      232.74     20.85 o 
   6   9  13      178.47      214.81     21.64 o 
   7   9  13      362.00      382.46     32.64 o 
   8   9  13      138.53      147.34     23.47 o 
   1  10  13      203.00      259.27     17.75 o 
   2  10  13       91.19       99.26     15.37 o 
   3  10  13      230.93      265.42     24.18 o 
   4  10  13       58.34       65.88     16.91 o 
   5  10  13      769.05      758.82     42.69 o 
   6  10  13       83.18       84.92     20.38 o 
   0  11  13      374.26      380.03     30.85 o 
   1  11  13       68.41       60.48     16.58 o 
   2  11  13      296.96      370.21     29.31 o 
   0   0  14     2976.23     2697.69    188.05 o 
   2   0  14     1072.58      985.24    108.55 o 
   4   0  14       91.29       57.33     15.29 o 
   6   0  14      239.71      190.34     23.70 o 
   8   0  14     2134.49     2104.03     82.43 o 
  10   0  14     2311.94     2385.77    101.55 o 
  12   0  14     1284.92     1314.07    105.49 o 
   1   1  14      135.44      124.71     16.47 o 
   2   1  14     1122.69     1050.61     60.60 o 
   3   1  14     1616.77     1632.53     67.98 o 
   4   1  14       19.90       41.15     12.23 o 
   5   1  14     1642.15     1730.05     66.74 o 
   6   1  14      515.97      526.31     22.99 o 
   7   1  14      581.02      574.62     27.11 o 
   8   1  14       14.30        3.48      7.89 o 
   9   1  14     1361.47     1367.39     42.74 o 
  10   1  14       60.98       52.83     14.24 o 
  11   1  14       58.42       54.04     13.95 o 
  12   1  14      193.03      291.54     26.19 o 
   0   2  14     1419.50     1584.62     76.51 o 
   1   2  14     2810.32     2660.36     93.39 o 
   2   2  14     2092.76     1956.23     81.71 o 
   3   2  14      584.77      462.37     26.17 o 
   4   2  14      384.09      387.26     19.25 o 
   5   2  14        7.85       -0.17      7.46 o 
   6   2  14      741.84      705.05     29.19 o 
   7   2  14       29.80       26.98      9.75 o 
   8   2  14     1202.39     1163.74     75.68 o 
   9   2  14      148.48      139.61     16.41 o 
  10   2  14     1995.42     1983.67    100.17 o 
  11   2  14       73.71       74.26     15.58 o 
  12   2  14      608.77      707.10     33.75 o 
   1   3  14     1582.50     1580.25     67.13 o 
   2   3  14      140.25      150.60     20.76 o 
   3   3  14      601.92      632.31     35.48 o 
   4   3  14      765.37      689.31     24.29 o 
   5   3  14      713.42      683.89     26.99 o 
   6   3  14      132.71      149.47     19.37 o 
   7   3  14     1271.33     1128.14     85.62 o 
   8   3  14        1.63       10.58     14.52 o 
   9   3  14      170.61      182.70     20.89 o 
  10   3  14       34.57       23.42     12.61 o 
  11   3  14      235.61      263.66     26.05 o 
  12   3  14      135.13      143.32     23.86 o 
   0   4  14     1813.68     1680.06     74.59 o 
   1   4  14      340.86      369.22     34.05 o 
   2   4  14       56.05       44.83     11.09 o 
   3   4  14      347.66      401.70     25.16 o 
   4   4  14       25.61       35.75     10.78 o 
   5   4  14      534.56      521.68     34.05 o 
   6   4  14      390.87      380.24     28.97 o 
   7   4  14       40.20       25.35     13.74 o 
   8   4  14      463.96      534.24     32.43 o 
   9   4  14       67.00       76.96     16.34 o 
  10   4  14      931.12     1063.00     66.89 o 
  11   4  14      116.19      110.21     25.99 o 
  12   4  14      402.16      448.01     34.21 o 
   1   5  14       23.54       28.11     10.35 o 
   2   5  14       16.40       14.34     11.29 o 
   3   5  14      367.71      358.57     21.09 o 
   4   5  14      196.53      235.11     16.88 o 
   5   5  14      725.70      629.12     30.32 o 
   6   5  14      242.55      248.94     24.25 o 
   7   5  14     1632.93     1520.73     59.98 o 
   8   5  14       86.17      102.71     17.74 o 
   9   5  14      100.08       86.56     19.69 o 
  10   5  14      141.54      170.15     22.02 o 
  11   5  14       15.94       12.65     15.29 o 
   0   6  14     1340.20     1371.54     65.47 o 
   1   6  14     1685.49     1689.56     53.29 o 
   2   6  14      877.20      786.23     31.15 o 
   3   6  14     1331.11     1257.27     47.39 o 
   4   6  14      111.63       96.72     14.74 o 
   5   6  14      265.90      284.95     19.31 o 
   6   6  14      159.50      154.22     17.60 o 
   7   6  14      172.19      197.09     20.95 o 
   8   6  14       41.28       40.52     14.95 o 
   9   6  14      131.69      118.43     17.50 o 
  10   6  14      427.74      433.87     27.42 o 
   1   7  14      717.20      730.70     30.51 o 
   2   7  14       10.11       18.82     11.58 o 
   3   7  14      104.02      148.19     26.34 o 
   4   7  14      695.29      648.84     34.74 o 
   5   7  14      292.36      298.94     23.84 o 
   6   7  14      449.39      415.18     26.39 o 
   7   7  14      600.34      552.57     31.49 o 
   8   7  14       66.03      109.69     18.43 o 
   9   7  14      111.60      162.40     22.28 o 
   0   8  14     1122.12     1109.20     72.62 o 
   1   8  14     1520.92     1479.89     50.33 o 
   2   8  14      195.78      232.10     17.68 o 
   3   8  14      303.59      269.49     26.26 o 
   4   8  14       28.19       29.93     12.78 o 
   5   8  14      478.47      511.64     27.51 o 
   6   8  14       53.98       34.22     14.00 o 
   7   8  14      150.00      155.54     21.13 o 
   8   8  14       17.66       -2.70     14.07 o 
   1   9  14       12.91       15.29     10.77 o 
   2   9  14       67.19       95.93     21.41 o 
   3   9  14      122.32      135.75     14.31 o 
   4   9  14      343.36      361.70     24.64 o 
   5   9  14       22.15       13.09     12.96 o 
   6   9  14      409.61      384.87     31.78 o 
   7   9  14      126.44      137.99     19.86 o 
   0  10  14      186.94      202.10     45.87 o 
   1  10  14      334.61      375.20     24.57 o 
   2  10  14       27.31       28.80     11.82 o 
   3  10  14      537.25      535.14     26.88 o 
   4  10  14       44.72       62.84     16.69 o 
   2   0  15     1461.37     1466.79     68.34 o 
   4   0  15      497.46      497.65     36.69 o 
   6   0  15     1745.23     1889.68    100.91 o 
   8   0  15      296.10      372.32     37.08 o 
  10   0  15      146.61      162.99     19.62 o 
  12   0  15       53.64       32.11     35.16 o 
   0   1  15     6726.59     6566.00    248.79 o 
   1   1  15    11024.19    11432.60    307.53 o 
   2   1  15      779.73      744.58     43.36 o 
   3   1  15     2467.79     2487.48     89.26 o 
   4   1  15      240.70      234.32     18.05 o 
   5   1  15     1166.22     1243.22     51.34 o 
   6   1  15      300.69      259.75     22.02 o 
   7   1  15      221.00      226.19     16.09 o 
   8   1  15       42.17       24.96      9.34 o 
   9   1  15      475.23      479.86     34.31 o 
  10   1  15      177.42      146.58     18.16 o 
  11   1  15      561.69      572.61     36.77 o 
  12   1  15      278.68      318.00     26.06 o 
   1   2  15      382.38      357.96     27.90 o 
   2   2  15      294.22      266.74     28.45 o 
   3   2  15      372.46      330.80     25.45 o 
   4   2  15     1254.64     1276.31     47.31 o 
   5   2  15      156.62      143.16     13.15 o 
   6   2  15       73.28       53.65     10.98 o 
   7   2  15      123.58      103.67     12.94 o 
   8   2  15      492.57      526.30     31.55 o 
   9   2  15      322.72      320.51     26.85 o 
  10   2  15       29.48       28.04     13.01 o 
  11   2  15       52.99       54.51     15.02 o 
  12   2  15      272.23      331.30     33.26 o 
   0   3  15      351.19      361.89     35.16 o 
   1   3  15     3786.09     3730.92    120.74 o 
   2   3  15      786.69      786.85     41.57 o 
   3   3  15      824.29      818.50     36.56 o 
   4   3  15       76.66       52.35      8.96 o 
   5   3  15      846.47      789.08     79.32 o 
   6   3  15       95.01      124.35     17.36 o 
   7   3  15      192.73      205.39     24.84 o 
   8   3  15      113.76       99.69     19.34 o 
   9   3  15      334.49      265.63     38.60 o 
  10   3  15      307.77      306.69     28.01 o 
  11   3  15       87.62       68.27     16.84 o 
   1   4  15      267.26      257.26     25.17 o 
   2   4  15      346.37      387.94     20.09 o 
   3   4  15      179.18      187.34     18.91 o 
   4   4  15      368.38      325.60     29.38 o 
   5   4  15      774.09      768.53     36.64 o 
   6   4  15     1626.70     1552.63     64.01 o 
   7   4  15      710.87      682.97     41.54 o 
   8   4  15      401.80      424.26     40.52 o 
   9   4  15      157.12      131.17     19.84 o 
  10   4  15       31.84       22.82     14.03 o 
  11   4  15       74.02       70.10     19.28 o 
   0   5  15     1564.18     1786.41     73.94 o 
   1   5  15      207.80      226.02     20.05 o 
   2   5  15        5.29       10.09     10.74 o 
   3   5  15     1011.14     1037.76     37.14 o 
   4   5  15       28.88       20.12     11.31 o 
   5   5  15      172.44      177.08     24.26 o 
   6   5  15       35.84       21.11     12.92 o 
   7   5  15      166.18      160.70     20.11 o 
   8   5  15      500.49      441.75     40.16 o 
   9   5  15      152.53      111.27     18.25 o 
  10   5  15      188.95      180.05     24.39 o 
   1   6  15      171.68      179.26     15.42 o 
   2   6  15      502.90      538.11     24.61 o 
   3   6  15      689.66      669.81     34.98 o 
   4   6  15     1793.74     1783.17     68.74 o 
   5   6  15     1154.32     1164.75     45.98 o 
   6   6  15      508.49      482.85     27.63 o 
   7   6  15      329.17      293.21     26.38 o 
   8   6  15      857.95      874.08     55.96 o 
   9   6  15      505.61      507.19     33.19 o 
  10   6  15      115.50       99.47     21.06 o 
   0   7  15      363.91      471.25     35.16 o 
   1   7  15      844.13      920.39     37.29 o 
   2   7  15      264.18      222.12     20.62 o 
   3   7  15      117.34      106.26     16.10 o 
   4   7  15        5.59        6.66     11.49 o 
   5   7  15      258.56      271.86     19.62 o 
   6   7  15      227.05      268.39     24.39 o 
   7   7  15       74.20       97.04     17.41 o 
   8   7  15      191.20      199.83     22.84 o 
   9   7  15        6.14        6.67     13.68 o 
   1   8  15      298.14      329.04     20.65 o 
   2   8  15      150.30      115.84     13.10 o 
   3   8  15       75.28       68.04     14.91 o 
   4   8  15      342.88      350.44     25.60 o 
   5   8  15     1054.31     1040.57     46.06 o 
   6   8  15      349.48      341.13     27.70 o 
   7   8  15      889.43      943.63     46.72 o 
   0   9  15       45.82       71.89     17.81 o 
   1   9  15        8.62        8.32     12.63 o 
   2   9  15       82.40      129.22     15.38 o 
   3   9  15       88.14       86.50     14.01 o 
   4   9  15      134.40      116.73     19.56 o 
   5   9  15      239.28      274.40     25.27 o 
   1  10  15       27.91       28.04     11.86 o 
   2  10  15       84.94       86.56     15.75 o 
   0   0  16     3958.12     4137.13    263.73 o 
   2   0  16      563.50      505.67     60.77 o 
   4   0  16      541.48      603.90     42.04 o 
   6   0  16      515.86      496.88     40.52 o 
   8   0  16     1009.44      982.35     84.85 o 
  10   0  16     1532.97     1446.98     69.79 o 
   1   1  16      117.33       92.51     16.67 o 
   2   1  16       46.39       56.01     15.08 o 
   3   1  16     1585.16     1685.71     73.79 o 
   4   1  16      222.38      193.34     16.13 o 
   5   1  16     1001.25     1125.52     46.48 o 
   6   1  16      177.97      175.59     16.63 o 
   7   1  16      817.86      852.06     36.30 o 
   8   1  16        1.92        6.82      8.93 o 
   9   1  16      663.79      731.41     37.47 o 
  10   1  16      143.65      141.65     17.70 o 
  11   1  16       45.25       27.90     14.41 o 
   0   2  16     2275.95     2099.39    104.49 o 
   1   2  16     1787.62     1686.44     74.14 o 
   2   2  16      469.38      568.28     29.58 o 
   3   2  16      173.04      171.55     21.91 o 
   4   2  16       44.20       51.67     12.15 o 
   5   2  16      379.74      352.97     19.44 o 
   6   2  16      542.04      477.45     23.74 o 
   7   2  16      129.40      132.32     25.99 o 
   8   2  16     1096.78     1070.80     61.65 o 
   9   2  16        1.08        8.16     12.33 o 
  10   2  16      932.40      917.76     42.29 o 
  11   2  16       16.62        5.16     12.10 o 
   1   3  16       31.30       51.56     15.11 o 
   2   3  16        6.51        0.52     15.68 o 
   3   3  16      172.55      147.86     16.92 o 
   4   3  16      430.96      407.30     19.53 o 
   5   3  16      641.15      677.44     34.17 o 
   6   3  16      109.60       99.77     14.81 o 
   7   3  16      861.27      866.94     47.57 o 
   8   3  16      193.75      229.95     24.88 o 
   9   3  16      219.71      206.99     25.24 o 
  10   3  16       53.85       45.28     15.12 o 
  11   3  16       42.98       47.41     15.00 o 
   0   4  16     2681.61     2935.53    125.79 o 
   1   4  16      157.58      159.60     17.76 o 
   2   4  16      268.18      218.63     16.64 o 
   3   4  16      241.11      231.25     23.49 o 
   4   4  16      126.11      160.23     18.96 o 
   5   4  16       91.03       84.66     15.09 o 
   6   4  16       44.23       65.60     15.34 o 
   7   4  16      183.91      192.79     21.50 o 
   8   4  16      456.44      410.58     29.34 o 
   9   4  16       23.73       23.28     16.82 o 
  10   4  16      646.50      630.83     34.07 o 
   1   5  16      197.73      199.70     18.01 o 
   2   5  16      432.35      445.20     26.44 o 
   3   5  16     1043.92      966.01     40.47 o 
   4   5  16      227.63      185.00     17.98 o 
   5   5  16      734.69      703.74     37.60 o 
   6   5  16      307.27      293.77     22.80 o 
   7   5  16      998.40      959.86     48.78 o 
   8   5  16       34.62       62.21     17.91 o 
   9   5  16      207.33      212.66     24.91 o 
   0   6  16      481.44      511.03     33.94 o 
   1   6  16      623.90      629.85     30.54 o 
   2   6  16      289.76      290.30     20.80 o 
   3   6  16      614.63      631.91     32.90 o 
   4   6  16       38.09       26.54     12.75 o 
   5   6  16      334.56      339.08     40.27 o 
   6   6  16       16.10        2.67     12.38 o 
   7   6  16       27.66       24.43     14.69 o 
   8   6  16       37.80       79.46     23.23 o 
   9   6  16       30.33       17.04     15.38 o 
   1   7  16      151.83      124.97     16.58 o 
   2   7  16       30.58       44.34     14.33 o 
   3   7  16      303.27      320.67     23.97 o 
   4   7  16      262.42      250.19     21.57 o 
   5   7  16      352.18      335.15     26.27 o 
   6   7  16      274.66      243.43     23.15 o 
   7   7  16      226.05      242.28     23.45 o 
   8   7  16      201.77      188.61     23.09 o 
   0   8  16      234.01      272.90     34.40 o 
   1   8  16      501.22      510.95     24.71 o 
   2   8  16       73.48       82.02     18.27 o 
   3   8  16      729.74      753.38     38.52 o 
   4   8  16      227.15      254.32     21.77 o 
   5   8  16       54.28       37.97     15.06 o 
   6   8  16        7.72      -10.80     14.26 o 
   1   9  16      162.41      177.71     18.51 o 
   2   9  16      159.31      129.09     17.84 o 
   3   9  16      131.67      147.04     16.44 o 
   4   9  16      221.23      202.57     22.63 o 
   2   0  17     1019.25      932.07     75.37 o 
   4   0  17     2180.30     2119.26    102.08 o 
   6   0  17      910.86      906.62     55.80 o 
   8   0  17     1177.10     1154.15     62.02 o 
  10   0  17       52.34       85.62     44.34 o 
   0   1  17     2054.17     2050.03    102.59 o 
   1   1  17     3666.62     3651.19    117.62 o 
   2   1  17      544.40      516.77     27.00 o 
   3   1  17     1633.20     1665.35     60.12 o 
   4   1  17       39.61       31.20     10.19 o 
   5   1  17      487.11      484.87     25.89 o 
   6   1  17       94.49       74.95     13.51 o 
   7   1  17       79.19       83.89     13.28 o 
   8   1  17        3.96       14.81     12.92 o 
   9   1  17      142.99      152.52     22.44 o 
  10   1  17      126.93      120.67     18.58 o 
   1   2  17      382.38      424.68     25.82 o 
   2   2  17      443.13      509.68     27.34 o 
   3   2  17        4.14       10.58     11.52 o 
   4   2  17       13.61       38.17     10.45 o 
   5   2  17      440.46      459.98     22.77 o 
   6   2  17      893.48      891.49     46.39 o 
   7   2  17      351.75      347.87     29.27 o 
   8   2  17      607.48      621.59     35.25 o 
   9   2  17       78.35       67.00     15.49 o 
  10   2  17       40.82       52.42     14.76 o 
   0   3  17     1120.95     1048.68     78.38 o 
   1   3  17     1185.22     1070.63     58.48 o 
   2   3  17      620.22      675.04     32.23 o 
   3   3  17      892.20      840.93     40.51 o 
   4   3  17       18.72       28.59     12.72 o 
   5   3  17       88.89       58.81     14.93 o 
   6   3  17       27.05       17.30     12.90 o 
   7   3  17       22.99       28.64     14.15 o 
   8   3  17      357.04      320.31     29.56 o 
   9   3  17      102.13      115.87     20.60 o 
  10   3  17        6.01       -1.30     12.89 o 
   1   4  17      177.00      198.00     20.66 o 
   2   4  17      125.02      138.69     17.30 o 
   3   4  17     2031.96     2048.47     85.03 o 
   4   4  17      987.59      989.54     44.70 o 
   5   4  17     1185.44     1132.34     57.91 o 
   6   4  17       75.05       83.11     15.45 o 
   7   4  17       36.30        6.14     12.28 o 
   8   4  17      246.08      257.28     27.91 o 
   9   4  17      258.18      258.61     27.87 o 
   0   5  17      202.45      231.96     25.71 o 
   1   5  17     1532.24     1582.46     57.87 o 
   2   5  17      191.84      207.86     21.92 o 
   3   5  17       28.39       34.65     12.72 o 
   4   5  17      122.78      142.73     21.75 o 
   5   5  17      209.45      242.32     21.95 o 
   6   5  17       90.37      118.95     18.86 o 
   7   5  17      104.38      115.59     18.80 o 
   8   5  17       56.05       33.81     14.51 o 
   9   5  17       40.64       48.53     16.80 o 
   1   6  17      473.93      491.42     26.67 o 
   2   6  17      461.35      469.10     33.48 o 
   3   6  17       74.66       69.33     20.92 o 
   4   6  17      452.03      467.90     31.60 o 
   5   6  17      794.53      766.36     39.01 o 
   6   6  17      542.50      505.38     33.49 o 
   7   6  17      676.68      776.19     49.12 o 
   8   6  17      179.10      178.59     24.21 o 
   0   7  17      531.52      539.47     38.53 o 
   1   7  17      267.25      267.02     20.13 o 
   2   7  17      464.38      549.86     32.22 o 
   3   7  17      729.26      818.91     36.17 o 
   4   7  17       61.02       54.35     16.17 o 
   5   7  17       23.20       24.55     15.36 o 
   6   7  17       45.96       29.63     16.00 o 
   1   8  17       16.27       13.30     11.07 o 
   2   8  17       52.31       35.38     12.58 o 
   3   8  17      525.26      563.09     34.40 o 
   4   8  17       68.28       58.41     15.75 o 
   5   8  17      349.44      428.63     36.45 o 
   0   9  17      174.04      263.93     40.13 o 
   0   0  18      938.06      918.85     77.97 o 
   2   0  18     1172.15     1227.23     65.12 o 
   4   0  18       66.12       83.76     17.34 o 
   6   0  18      194.06      160.53     25.23 o 
   8   0  18     1484.20     1351.66     76.11 o 
   1   1  18       91.07      106.02     17.72 o 
   2   1  18      255.04      257.14     22.73 o 
   3   1  18      589.56      585.07     28.89 o 
   4   1  18      140.08      110.42     13.54 o 
   5   1  18     1260.59     1237.85     47.39 o 
   6   1  18       28.85       28.55     11.61 o 
   7   1  18      817.94      817.82     68.62 o 
   8   1  18      329.91      334.13     27.74 o 
   9   1  18      336.87      317.16     28.31 o 
   0   2  18     1554.81     1577.92    125.37 o 
   1   2  18      208.50      188.55     20.21 o 
   2   2  18       23.75       35.51     14.30 o 
   3   2  18      389.24      381.91     24.81 o 
   4   2  18       21.60       23.94     10.52 o 
   5   2  18      160.42      164.02     15.74 o 
   6   2  18       73.32       63.04     20.82 o 
   7   2  18       32.51       43.40     16.77 o 
   8   2  18      604.81      600.76     56.19 o 
   9   2  18       28.66       19.53     13.00 o 
   1   3  18       36.65       34.36     16.79 o 
   2   3  18      245.50      256.41     19.86 o 
   3   3  18      272.95      251.12     24.07 o 
   4   3  18       86.14       74.51     17.28 o 
   5   3  18      187.43      167.06     21.52 o 
   6   3  18      607.25      551.05     35.70 o 
   7   3  18      336.88      304.63     23.01 o 
   8   3  18       18.52       21.52     13.57 o 
   9   3  18      217.72      194.30     27.61 o 
   0   4  18      476.56      436.90     37.02 o 
   1   4  18      457.66      416.16     36.40 o 
   2   4  18      193.58      214.20     18.18 o 
   3   4  18       49.89       54.09     16.62 o 
   4   4  18       49.87       45.96     15.47 o 
   5   4  18      126.59      118.40     17.66 o 
   6   4  18      104.65       70.05     17.46 o 
   7   4  18       10.45        3.61     13.80 o 
   8   4  18      108.36       88.82     17.53 o 
   1   5  18      518.01      570.16     31.48 o 
   2   5  18      437.34      521.88     27.40 o 
   3   5  18      252.86      240.73     23.49 o 
   4   5  18      672.63      705.30     33.48 o 
   5   5  18      794.15      762.94     41.55 o 
   6   5  18       24.13       17.87     14.28 o 
   7   5  18      136.35      143.51     21.53 o 
   0   6  18      593.90      637.20     41.99 o 
   1   6  18      510.74      533.73     30.61 o 
   2   6  18      117.61      131.29     18.36 o 
   3   6  18      565.61      572.35     33.40 o 
   4   6  18       81.29       52.70     17.34 o 
   5   6  18      162.26      191.58     24.26 o 
   6   6  18       67.07       53.37     18.96 o 
   1   7  18       41.53       29.42     12.66 o 
   2   7  18       72.44       49.79     15.87 o 
   3   7  18      433.44      410.12     30.70 o 
   4   7  18      151.02      135.07     20.48 o 
   5   7  18       69.14       62.72     19.52 o 
   0   8  18      198.50      220.16     33.64 o 
   1   8  18      398.64      373.82     24.96 o 
   2   8  18       43.13       28.94     12.30 o 
   2   0  19      639.96      619.71     42.41 o 
   4   0  19      277.69      266.61     26.39 o 
   6   0  19     2395.93     2414.85    136.07 o 
   8   0  19      532.99      551.22     39.92 o 
   0   1  19       30.07       35.59     27.65 o 
   1   1  19      956.91      891.45     48.17 o 
   2   1  19      242.34      264.29     26.36 o 
   3   1  19     1294.32     1284.34     50.55 o 
   4   1  19        6.73      -13.40      8.94 o 
   5   1  19      258.62      230.77     18.83 o 
   6   1  19       80.25       60.84     12.33 o 
   7   1  19       60.27       62.27     18.75 o 
   8   1  19      189.49      189.96     24.59 o 
   1   2  19      389.25      391.78     28.60 o 
   2   2  19      428.69      470.60     32.29 o 
   3   2  19      213.14      220.54     20.57 o 
   4   2  19      867.99      840.93     33.39 o 
   5   2  19      163.68      171.97     23.38 o 
   6   2  19      236.71      236.21     27.57 o 
   7   2  19       97.71       91.08     19.11 o 
   8   2  19      358.20      299.25     32.13 o 
   0   3  19      300.50      276.26     31.81 o 
   1   3  19     1164.02     1162.44     60.19 o 
   2   3  19       11.52        5.94     12.12 o 
   3   3  19      616.84      639.18     34.41 o 
   4   3  19      103.73      101.45     17.85 o 
   5   3  19      278.97      280.24     25.89 o 
   6   3  19      123.00      118.26     18.06 o 
   7   3  19       54.43       98.50     20.04 o 
   8   3  19       26.66       23.07     16.19 o 
   1   4  19      400.69      427.60     31.12 o 
   2   4  19      449.47      411.38     24.52 o 
   3   4  19      189.04      211.66     19.80 o 
   4   4  19      144.83      167.84     20.34 o 
   5   4  19      504.71      504.65     31.48 o 
   6   4  19      323.28      284.43     27.54 o 
   7   4  19      299.95      311.62     42.64 o 
   0   5  19      927.62      874.22     52.96 o 
   1   5  19      393.37      410.06     26.90 o 
   2   5  19       85.20       86.09     23.17 o 
   3   5  19      688.75      715.01     41.53 o 
   4   5  19       78.44       87.18     17.80 o 
   5   5  19      109.80      139.12     24.86 o 
   6   5  19        5.33       -7.35     13.35 o 
   1   6  19      129.08      133.74     17.61 o 
   2   6  19      194.61      188.74     22.05 o 
   3   6  19      395.55      414.93     27.85 o 
   4   6  19      280.65      318.71     35.51 o 
   5   6  19      431.46      519.03     44.50 o 
   0   7  19      291.21      295.07     37.46 o 
   1   7  19      615.51      677.19     35.34 o 
   2   7  19      582.77      632.28     36.14 o 
   0   0  20     1445.36     1274.31    129.95 o 
   2   0  20      804.90      891.10     76.44 o 
   4   0  20      237.29      260.91     26.00 o 
   6   0  20      201.45      215.79     24.24 o 
   1   1  20       66.23       74.05     18.11 o 
   2   1  20      335.03      299.09     34.69 o 
   3   1  20      723.57      747.22     33.87 o 
   4   1  20       31.81       36.42     11.18 o 
   5   1  20     1090.54     1100.39     43.69 o 
   6   1  20      180.96      183.83     17.37 o 
   7   1  20      625.49      658.21     37.40 o 
   0   2  20      284.09      275.37     49.74 o 
   1   2  20        1.72      -14.07     15.18 o 
   2   2  20     1197.53     1267.66     53.93 o 
   3   2  20       89.87      105.65     18.04 o 
   4   2  20       92.92       95.30     13.62 o 
   5   2  20      175.14      171.67     19.73 o 
   6   2  20       63.86       77.42     18.83 o 
   7   2  20        9.37        3.32     14.51 o 
   1   3  20      223.98      277.83     27.63 o 
   2   3  20        7.37       -8.91     12.70 o 
   3   3  20      123.06      111.06     17.73 o 
   4   3  20      465.56      528.38     32.21 o 
   5   3  20      783.08      769.51     42.84 o 
   6   3  20       49.26       50.89     15.81 o 
   0   4  20      567.11      617.66     68.03 o 
   1   4  20      214.72      170.65     25.21 o 
   2   4  20      247.24      233.12     19.82 o 
   3   4  20      166.00      141.27     18.05 o 
   4   4  20       74.88       46.87     15.80 o 
   5   4  20       77.14       89.25     19.23 o 
   1   5  20       24.69       29.18     16.24 o 
   2   5  20      368.61      366.42     30.99 o 
   3   5  20      199.90      201.27     22.66 o 
   4   5  20       78.55       61.39     17.22 o 
   0   6  20      398.78      429.69     36.18 o 
   1   6  20      832.24      825.99     51.99 o 
   2   6  20      336.12      327.52     29.14 o 
   2   0  21      415.58      485.91     44.39 o 
   4   0  21      635.17      587.36     58.10 o 
   0   1  21      539.76      522.64     56.92 o 
   1   1  21      187.63      190.98     25.41 o 
   2   1  21        0.67       -6.81     17.03 o 
   3   1  21      373.63      427.21     26.15 o 
   4   1  21      113.04      120.10     15.18 o 
   5   1  21       70.95       82.43     14.09 o 
   1   2  21       42.03       31.29     18.46 o 
   2   2  21      220.40      203.04     26.66 o 
   3   2  21       31.81       39.17     14.95 o 
   4   2  21      396.28      467.64     34.02 o 
   5   2  21        4.70        2.02     13.09 o 
   0   3  21       19.17       27.23     27.29 o 
   1   3  21      161.41      152.42     23.66 o 
   2   3  21      400.97      459.28     37.98 o 
   3   3  21      630.39      614.57     37.98 o 
   4   3  21       74.85      107.96     17.66 o 
   1   4  21       13.17       -0.05     14.97 o 
   2   4  21      197.31      223.55     20.94 o 
   3   4  21       57.12       48.32     16.55 o 
   0   0  22      283.53      363.11     58.10 o 
   2   0  22      880.88      930.36     86.70 o 
   1   1  22       35.86       30.28     21.70 o 
   2   1  22      111.30      111.03     23.74 o 
   3   1  22      313.29      323.94     23.72 o 
   0   2  22      618.16      654.51     74.31 o 
   1   2  22       18.17       -7.63     19.28 o 
   2   2  22      281.77      281.26     26.92 o 
                                                 
